# Supplementary material for: 3D Visualization and Proteomic Analysis of Human Cardiac Transthyretin Amyloidosis Tissue Reveals Microangiopathy and Capillary Occlusion
Source: bioRxiv. 2026 Feb 11:2026.02.09.704431. Preprint. [Version 1] doi: 10.64898/2026.02.09.704431 (PMC12918892; doi:10.64898/2026.02.09.704431)
Supplement: Supplement 2 [file media-2.xlsx]

## Sheet: ATTR Fibril Proteomics
accession	spec count	peptide num	norm int m/z_130.134825_WTf1	norm int m/z_132.141535_WTf2	norm int m/z_133.14489_WTf3	norm int m/z_131.13818_Vf1	norm int m/z_132.147855_Vf2	norm int m/z_133.15121_Vf3	WT Fibril Avg	V122I Fibril Avg	Gene Name	description
P04217	4	4	1.1663e+06	1053386	794514	392887	778846	626808	1.00473e+06	599514	A1BG	Alpha-1B-glycoprotein OS=Homo sapiens (Human) OX=9606 GN=A1BG PE=1 SV=4	Membrane-spanning 4-domains subfamily A member 6A
P01023	5	5	230274	235852	256507	135239	199901	158518	240878	164553	A2M	Alpha-2-macroglobulin OS=Homo sapiens (Human) OX=9606 GN=A2M PE=1 SV=3	Transthyretin
Q9NPC4	6	6	383404	311369	360005	123406	289186	163209	351593	191934	A4GALT	Lactosylceramide 4-alpha-galactosyltransferase OS=Homo sapiens (Human) OX=9606 GN=A4GALT PE=1 SV=1	Hyaluronan and proteoglycan link protein 1
Q7Z7G0	4	4	1.17431e+06	843876	767370	222119	424989	268401	928520	305170	ABI3BP	Target of Nesh-SH3 OS=Homo sapiens (Human) OX=9606 GN=ABI3BP PE=1 SV=1	Beta-parvin
O14639	8	8	316366	400212	394024	217432	449707	345934	370201	337691	ABLIM1	Actin-binding LIM protein 1 OS=Homo sapiens (Human) OX=9606 GN=ABLIM1 PE=1 SV=3	Versican core protein
P42765	44	44	953036	694982	903952	489598	614411	499249	850657	534419	ACAA2	3-ketoacyl-CoA thiolase, mitochondrial OS=Homo sapiens (Human) OX=9606 GN=ACAA2 PE=1 SV=2	Kinesin-like protein KIF11
Q9UKU7	3	3	360164	445214	491498	250254	445573	352773	432292	349533	ACAD8	Isobutyryl-CoA dehydrogenase, mitochondrial OS=Homo sapiens (Human) OX=9606 GN=ACAD8 PE=1 SV=1	Mitochondrial import inner membrane translocase subunit TIM50
Q9H845	11	11	46132.9	165856	422226	36314.6	508923	344998	211405	296745	ACAD9	Complex I assembly factor ACAD9, mitochondrial OS=Homo sapiens (Human) OX=9606 GN=ACAD9 PE=1 SV=1	ATP synthase subunit f, mitochondrial
P28330	12	12	125110	532885	674302	240141	557972	391375	444099	396496	ACADL	Long-chain specific acyl-CoA dehydrogenase, mitochondrial OS=Homo sapiens (Human) OX=9606 GN=ACADL PE=1 SV=2	Mast cell carboxypeptidase A
P11310	97	97	1.26999e+06	712224	753549	469890	782659	486221	911921	579590	ACADM	Medium-chain specific acyl-CoA dehydrogenase, mitochondrial OS=Homo sapiens (Human) OX=9606 GN=ACADM PE=1 SV=1	ATP synthase subunit a
P16219	27	27	632937	419181	451075	285008	478767	339741	501064	367838	ACADS	Short-chain specific acyl-CoA dehydrogenase, mitochondrial OS=Homo sapiens (Human) OX=9606 GN=ACADS PE=1 SV=1	NADH dehydrogenase [ubiquinone] 1 beta subcomplex subunit 5, mitochondrial
P45954	11	11	89435.6	126058	171474	57555.3	194012	120965	128989	124178	ACADSB	Short/branched chain specific acyl-CoA dehydrogenase, mitochondrial OS=Homo sapiens (Human) OX=9606 GN=ACADSB PE=1 SV=1	FERM and PDZ domain-containing protein 1
P49748	218	218	2.06132e+06	1.39279e+06	1.34148e+06	856731	1.29691e+06	799156	1.59853e+06	984265	ACADVL	Very long-chain specific acyl-CoA dehydrogenase, mitochondrial OS=Homo sapiens (Human) OX=9606 GN=ACADVL PE=1 SV=1	ATP synthase subunit g, mitochondrial
P24752	80	80	926960	620175	692158	382120	623388	454283	746431	486597	ACAT1	Acetyl-CoA acetyltransferase, mitochondrial OS=Homo sapiens (Human) OX=9606 GN=ACAT1 PE=1 SV=1	ATPase family AAA domain-containing protein 1
Q99798	271	271	966058	679311	743055	290779	781649	492740	796141	521723	ACO2	Aconitate hydratase, mitochondrial OS=Homo sapiens (Human) OX=9606 GN=ACO2 PE=1 SV=2	Serine/threonine-protein phosphatase 2A catalytic subunit alpha isoform
Q9NPJ3	10	10	1.11511e+06	605358	634541	355539	541113	413332	785003	436662	ACOT13	Acyl-coenzyme A thioesterase 13 OS=Homo sapiens (Human) OX=9606 GN=ACOT13 PE=1 SV=1	Serine beta-lactamase-like protein LACTB, mitochondrial
Q9Y305	17	17	508353	402658	390053	241864	360027	269862	433688	290584	ACOT9	Acyl-coenzyme A thioesterase 9, mitochondrial OS=Homo sapiens (Human) OX=9606 GN=ACOT9 PE=1 SV=2	T-complex protein 1 subunit beta
P33121	55	55	970862	794189	692355	592200	658958	733036	819136	661398	ACSL1	Long-chain-fatty-acid--CoA ligase 1 OS=Homo sapiens (Human) OX=9606 GN=ACSL1 PE=1 SV=1	Radixin
Q9H6R3	4	4	604558	510371	426553	205833	427090	330387	513828	321103	ACSS3	Acyl-CoA synthetase short-chain family member 3, mitochondrial OS=Homo sapiens (Human) OX=9606 GN=ACSS3 PE=1 SV=1	Histone H3.3
P68133	1048	1048	98503.5	153631	206199	191950	199105	252591	152778	214548	ACTA1	Actin, alpha skeletal muscle OS=Homo sapiens (Human) OX=9606 GN=ACTA1 PE=1 SV=1	ATP synthase subunit e, mitochondrial
P12814	310	310	322640	313933	321010	209828	296433	245496	319194	250585	ACTN1	Alpha-actinin-1 OS=Homo sapiens (Human) OX=9606 GN=ACTN1 PE=1 SV=2	Importin-5
P35609	1033	1033	312054	642061	890169	679245	741293	636036	614762	685525	ACTN2	Alpha-actinin-2 OS=Homo sapiens (Human) OX=9606 GN=ACTN2 PE=1 SV=1	Calpain small subunit 1
Q08043	214	214	18885	92098	97097	45140	52320	44117	69360	47192.3	ACTN3	Alpha-actinin-3 OS=Homo sapiens (Human) OX=9606 GN=ACTN3 PE=1 SV=2	Platelet glycoprotein 4
O43707	170	170	321645	511272	694407	195504	350715	273979	509108	273399	ACTN4	Alpha-actinin-4 OS=Homo sapiens (Human) OX=9606 GN=ACTN4 PE=1 SV=2	Dehydrogenase/reductase SDR family member 4
P61163	6	6	161396	168504	182773	72803	138851	92823	170891	101492	ACTR1A	Alpha-centractin OS=Homo sapiens (Human) OX=9606 GN=ACTR1A PE=1 SV=1	Cytochrome b-c1 complex subunit 10
P61158	3	3	189868	199696	193050	68633	125094	105683	194205	99803.3	ACTR3	Actin-related protein 3 OS=Homo sapiens (Human) OX=9606 GN=ACTR3 PE=1 SV=3	Cytochrome c oxidase subunit 7A1, mitochondrial
P14621	2	2	1.21236e+06	1069199	1079691	518814	1.1571e+06	940216	1.12042e+06	872042	ACYP2	Acylphosphatase-2 OS=Homo sapiens (Human) OX=9606 GN=ACYP2 PE=1 SV=2	Cytochrome b-c1 complex subunit 1, mitochondrial
Q9UHI8	40	40	2.9618e+06	2.53151e+06	1.41207e+06	464969	1.6313e+06	924509	2.30179e+06	1.00693e+06	ADAMTS1	A disintegrin and metalloproteinase with thrombospondin motifs 1 OS=Homo sapiens (Human) OX=9606 GN=ADAMTS1 PE=1 SV=4	Transmembrane glycoprotein NMB
O75173	2	2	862052	726926	624353	194836	527168	315108	737777	345704	ADAMTS4	A disintegrin and metalloproteinase with thrombospondin motifs 4 OS=Homo sapiens (Human) OX=9606 GN=ADAMTS4 PE=1 SV=3	Cytochrome b-c1 complex subunit 8
P82987	8	8	1.04397e+06	1.06817e+06	980815	297603	676146	407445	1.03099e+06	460398	ADAMTSL3	ADAMTS-like protein 3 OS=Homo sapiens (Human) OX=9606 GN=ADAMTSL3 PE=1 SV=4	Calpain-2 catalytic subunit
P11766	4	4	654492	631692	523650	349131	500764	396106	603278	415334	ADH5	Alcohol dehydrogenase class-3 OS=Homo sapiens (Human) OX=9606 GN=ADH5 PE=1 SV=4	ATP synthase F(0) complex subunit B1, mitochondrial
Q8NDY3	14	14	766675	608326	637140	416786	478816	493773	670714	463125	ADPRHL1	[Protein ADP-ribosylarginine] hydrolase-like protein 1 OS=Homo sapiens (Human) OX=9606 GN=ADPRHL1 PE=2 SV=1	T-complex protein 1 subunit eta
Q8N142	7	7	271374	245551	219767	111474	162067	144067	245564	139203	ADSS1	Adenylosuccinate synthetase isozyme 1 OS=Homo sapiens (Human) OX=9606 GN=ADSS1 PE=1 SV=1	Endonuclease domain-containing 1 protein
Q9Y4W6	16	16	2.1864e+06	1.58475e+06	1569775	783841	1.11195e+06	848506	1.78031e+06	914765	AFG3L2	AFG3-like protein 2 OS=Homo sapiens (Human) OX=9606 GN=AFG3L2 PE=1 SV=2	Cytochrome c oxidase subunit 7C, mitochondrial
P35573	30	30	163156	236503	258980	126954	241064	194041	219546	187353	AGL	Glycogen debranching enzyme OS=Homo sapiens (Human) OX=9606 GN=AGL PE=1 SV=3	Chymase
P01019	3	3	179333	171216	190584	71525.7	189694	129841	180378	130354	AGT	Angiotensinogen OS=Homo sapiens (Human) OX=9606 GN=AGT PE=1 SV=1	Cartilage intermediate layer protein 1
Q09666	22	22	653757	704432	671285	460780	980135	740884	676491	727266	AHNAK	Neuroblast differentiation-associated protein AHNAK OS=Homo sapiens (Human) OX=9606 GN=AHNAK PE=1 SV=2	Sodium/potassium-transporting ATPase subunit beta-1
P02765	10	10	2.01837e+06	956701	921514	427819	835696	536805	1.29886e+06	600107	AHSG	Alpha-2-HS-glycoprotein OS=Homo sapiens (Human) OX=9606 GN=AHSG PE=1 SV=2	Apolipoprotein E
O95831	104	104	627786	618942	595188	304858	504850	443421	613972	417709	AIFM1	Apoptosis-inducing factor 1, mitochondrial OS=Homo sapiens (Human) OX=9606 GN=AIFM1 PE=1 SV=1	Microfibril-associated glycoprotein 4
P00568	24	24	834205	737070	632659	243029	570936	424095	734645	412687	AK1	Adenylate kinase isoenzyme 1 OS=Homo sapiens (Human) OX=9606 GN=AK1 PE=1 SV=3	Plasminogen receptor (KT)
P54819	15	15	128382	187513	216408	77033.1	202508	149793	177434	143111	AK2	Adenylate kinase 2, mitochondrial OS=Homo sapiens (Human) OX=9606 GN=AK2 PE=1 SV=2	Myocardial zonula adherens protein
Q9UIJ7	19	19	747003	621227	646762	432035	529764	445914	671664	469237	AK3	GTP:AMP phosphotransferase AK3, mitochondrial OS=Homo sapiens (Human) OX=9606 GN=AK3 PE=1 SV=4	Dolichyl-diphosphooligosaccharide--protein glycosyltransferase subunit 2
P27144	11	11	2.23791e+06	1.36821e+06	1.35398e+06	807583	1.01159e+06	765010	1.65337e+06	861395	AK4	Adenylate kinase 4, mitochondrial OS=Homo sapiens (Human) OX=9606 GN=AK4 PE=1 SV=1	Hypoxia up-regulated protein 1
P14550	2	2	185147	444568	456180	205676	379485	321390	361965	302184	AKR1A1	Aldo-keto reductase family 1 member A1 OS=Homo sapiens (Human) OX=9606 GN=AKR1A1 PE=1 SV=3	Delta(14)-sterol reductase TM7SF2
P13716	2	2	302330	291310	362994	161916	240384	219312	318878	207204	ALAD	Delta-aminolevulinic acid dehydratase OS=Homo sapiens (Human) OX=9606 GN=ALAD PE=1 SV=1	Alpha-parvin
P02768	255	255	1.74167e+06	692426	795807	456070	657498	478365	1.07663e+06	530644	ALB	Serum albumin OS=Homo sapiens (Human) OX=9606 GN=ALB PE=1 SV=2	Sorting and assembly machinery component 50 homolog
P05091	43	43	1.656e+06	1.07927e+06	957932	414940	780402	548514	1.23107e+06	581285	ALDH2	Aldehyde dehydrogenase, mitochondrial OS=Homo sapiens (Human) OX=9606 GN=ALDH2 PE=1 SV=2	Myotilin
P51648	8	8	384972	340424	371694	208305	355886	344029	365696	302740	ALDH3A2	Aldehyde dehydrogenase family 3 member A2 OS=Homo sapiens (Human) OX=9606 GN=ALDH3A2 PE=1 SV=1	Sarcalumenin
P30038	24	24	718494	540768	519386	219801	400666	295747	592883	305405	ALDH4A1	Delta-1-pyrroline-5-carboxylate dehydrogenase, mitochondrial OS=Homo sapiens (Human) OX=9606 GN=ALDH4A1 PE=1 SV=3	RalBP1-associated Eps domain-containing protein 2
P51649	4	4	1772400	1211815	1.08183e+06	430596	929842	624911	1.35535e+06	661783	ALDH5A1	Succinate-semialdehyde dehydrogenase, mitochondrial OS=Homo sapiens (Human) OX=9606 GN=ALDH5A1 PE=1 SV=2	Cytochrome c oxidase subunit 6C
Q02252	31	31	1.34378e+06	950281	1.05844e+06	412003	893178	530298	1.1175e+06	611826	ALDH6A1	Methylmalonate-semialdehyde dehydrogenase [acylating], mitochondrial OS=Homo sapiens (Human) OX=9606 GN=ALDH6A1 PE=1 SV=2	Phosphate carrier protein, mitochondrial
P49419	14	14	374635	303967	278293	122321	249666	186824	318965	186270	ALDH7A1	Alpha-aminoadipic semialdehyde dehydrogenase OS=Homo sapiens (Human) OX=9606 GN=ALDH7A1 PE=1 SV=5	Syntenin-1
P49189	10	10	802465	563671	534714	315039	687392	469743	633616	490725	ALDH9A1	4-trimethylaminobutyraldehyde dehydrogenase OS=Homo sapiens (Human) OX=9606 GN=ALDH9A1 PE=1 SV=3	40S ribosomal protein S18
P04075	122	122	605925	711547	833391	481912	562222	535235	716954	526456	ALDOA	Fructose-bisphosphate aldolase A OS=Homo sapiens (Human) OX=9606 GN=ALDOA PE=1 SV=2	Phospholipid transfer protein
P09972	36	36	376456	311175	278660	182940	213164	184719	322097	193607	ALDOC	Fructose-bisphosphate aldolase C OS=Homo sapiens (Human) OX=9606 GN=ALDOC PE=1 SV=2	Sushi repeat-containing protein SRPX2
P02760	28	28	2.09997e+06	1.89252e+06	1.82575e+06	481314	1727896	901633	1.93941e+06	1.03695e+06	AMBP	Protein AMBP OS=Homo sapiens (Human) OX=9606 GN=AMBP PE=1 SV=1	40S ribosomal protein S9
P03950	15	15	2.72222e+06	1.9471e+06	1.72222e+06	588180	1.41843e+06	863742	2.13051e+06	956785	ANG	Angiogenin OS=Homo sapiens (Human) OX=9606 GN=ANG PE=1 SV=1	A disintegrin and metalloproteinase with thrombospondin motifs 1
Q9UKU9	2	2	715598	545986	517262	365981	671858	469404	592949	502414	ANGPTL2	Angiopoietin-related protein 2 OS=Homo sapiens (Human) OX=9606 GN=ANGPTL2 PE=1 SV=1	Complement C4-A
Q15327	4	4	299940	244739	261793	272757	244502	241726	268824	252995	ANKRD1	Ankyrin repeat domain-containing protein 1 OS=Homo sapiens (Human) OX=9606 GN=ANKRD1 PE=1 SV=2	60S ribosomal protein L13a
P04083	18	18	501086	347507	389058	215793	342093	260876	412550	272921	ANXA1	Annexin A1 OS=Homo sapiens (Human) OX=9606 GN=ANXA1 PE=1 SV=2	Voltage-dependent calcium channel subunit alpha-2/delta-1
P50995	32	32	533474	361706	322581	203186	395187	307426	405920	301933	ANXA11	Annexin A11 OS=Homo sapiens (Human) OX=9606 GN=ANXA11 PE=1 SV=1	Lipopolysaccharide-binding protein
P27216	5	5	6.54794e+06	9.48844e+06	7825660	5240636	1.21486e+07	9.44219e+06	7.95401e+06	8943821	ANXA13	Annexin A13 OS=Homo sapiens (Human) OX=9606 GN=ANXA13 PE=1 SV=3	ATP synthase subunit alpha, mitochondrial
P07355	129	129	567886	457587	450909	267788	506311	389153	492127	387750	ANXA2	Annexin A2 OS=Homo sapiens (Human) OX=9606 GN=ANXA2 PE=1 SV=2	Ubiquinone biosynthesis monooxygenase COQ6, mitochondrial
P09525	7	7	858298	583960	516164	281145	552872	379865	652807	404627	ANXA4	Annexin A4 OS=Homo sapiens (Human) OX=9606 GN=ANXA4 PE=1 SV=4	Cytochrome b-c1 complex subunit 2, mitochondrial
P08758	75	75	536402	499613	523135	220862	641533	368389	519717	410262	ANXA5	Annexin A5 OS=Homo sapiens (Human) OX=9606 GN=ANXA5 PE=1 SV=2	Cytochrome b-c1 complex subunit 7
P08133	103	103	468765	462702	463924	225953	547718	357121	465130	376931	ANXA6	Annexin A6 OS=Homo sapiens (Human) OX=9606 GN=ANXA6 PE=1 SV=3	26S proteasome non-ATPase regulatory subunit 12
P20073	19	19	123426	107950	95270.5	50353.3	115675	80961.6	108882	82330	ANXA7	Annexin A7 OS=Homo sapiens (Human) OX=9606 GN=ANXA7 PE=1 SV=3	Proteasome subunit beta type-3
Q16853	8	8	2.34566e+06	1574890	1.66551e+06	1.26884e+06	1189636	1.38095e+06	1.86202e+06	1.27981e+06	AOC3	Membrane primary amine oxidase OS=Homo sapiens (Human) OX=9606 GN=AOC3 PE=1 SV=3	Exportin-1
P63010	7	7	366493	299320	273788	150281	348018	263131	313200	253810	AP2B1	AP-2 complex subunit beta OS=Homo sapiens (Human) OX=9606 GN=AP2B1 PE=1 SV=1	[Pyruvate dehydrogenase [acetyl-transferring]]-phosphatase 1, mitochondrial
P02743	102	102	1.33739e+07	1.03872e+07	5.21108e+06	1.88112e+06	3.63811e+06	3.37925e+06	9.6574e+06	2.96616e+06	APCS	Serum amyloid P-component OS=Homo sapiens (Human) OX=9606 GN=APCS PE=1 SV=2	Epoxide hydrolase 1
P27695	2	2	174845	235925	243052	54182.5	284672	174966	217941	171274	APEX1	DNA-(apurinic or apyrimidinic site) lyase OS=Homo sapiens (Human) OX=9606 GN=APEX1 PE=1 SV=2	Voltage-dependent anion-selective channel protein 3
P02647	109	109	1.20641e+06	756264	819521	544940	1.09979e+06	606947	927399	750558	APOA1	Apolipoprotein A-I OS=Homo sapiens (Human) OX=9606 GN=APOA1 PE=1 SV=1	Calsequestrin-2
P02652	5	5	1.50379e+06	1.07066e+06	1019951	461871	1058155	565840	1.19813e+06	695289	APOA2	Apolipoprotein A-II OS=Homo sapiens (Human) OX=9606 GN=APOA2 PE=1 SV=1	Apolipoprotein D
P06727	479	479	1.54247e+07	1.14626e+07	9.43719e+06	2.26207e+06	6.789e+06	3.71497e+06	1.21082e+07	4.25535e+06	APOA4	Apolipoprotein A-IV OS=Homo sapiens (Human) OX=9606 GN=APOA4 PE=1 SV=3	Cytochrome c oxidase subunit 5A, mitochondrial
Q9Y235	4	4	151106	245465	297987	273874	211804	218449	231519	234709	APOBEC2	C- U-editing enzyme APOBEC-2 OS=Homo sapiens (Human) OX=9606 GN=APOBEC2 PE=1 SV=1	Cytochrome c oxidase subunit 7A2, mitochondrial
P02654	35	35	3.44877e+06	2.34327e+06	1.94991e+06	888701	3.17706e+06	1.75591e+06	2.58065e+06	1.94056e+06	APOC1	Apolipoprotein C-I OS=Homo sapiens (Human) OX=9606 GN=APOC1 PE=1 SV=1
P05090	4	4	1.08284e+06	528630	605586	205922	795251	265714	739018	422296	APOD	Apolipoprotein D OS=Homo sapiens (Human) OX=9606 GN=APOD PE=1 SV=1
P02649	283	283	9.45768e+06	7.1294e+06	4.88178e+06	2.98228e+06	5.91474e+06	5.86232e+06	7.15629e+06	4.91978e+06	APOE	Apolipoprotein E OS=Homo sapiens (Human) OX=9606 GN=APOE PE=1 SV=1
P02749	16	16	733915	691318	589011	284690	454012	345422	671415	361375	APOH	Beta-2-glycoprotein 1 OS=Homo sapiens (Human) OX=9606 GN=APOH PE=1 SV=3
Q9BUR5	9	9	657896	441252	515350	325773	323476	245237	538166	298162	APOO	MICOS complex subunit MIC26 OS=Homo sapiens (Human) OX=9606 GN=APOO PE=1 SV=1	Voltage-dependent anion-selective channel protein 1
Q6UXV4	6	6	946788	603787	632586	305596	446749	406643	727720	386329	APOOL	MICOS complex subunit MIC27 OS=Homo sapiens (Human) OX=9606 GN=APOOL PE=1 SV=1
P18085	3	3	364160	312423	318255	265945	226223	258865	331613	250344	ARF4	ADP-ribosylation factor 4 OS=Homo sapiens (Human) OX=9606 GN=ARF4 PE=1 SV=3	Cytochrome c oxidase subunit 5B, mitochondrial
Q07960	5	5	243242	228525	215135	93745.8	199866	132413	228967	142008	ARHGAP1	Rho GTPase-activating protein 1 OS=Homo sapiens (Human) OX=9606 GN=ARHGAP1 PE=1 SV=1
P52565	6	6	170736	239972	346324	112520	92592.7	103435	252344	102849	ARHGDIA	Rho GDP-dissociation inhibitor 1 OS=Homo sapiens (Human) OX=9606 GN=ARHGDIA PE=1 SV=3	Sushi repeat-containing protein SRPX
P59998	3	3	868891	824949	741408	511047	634714	554952	811749	566904	ARPC4	Actin-related protein 2/3 complex subunit 4 OS=Homo sapiens (Human) OX=9606 GN=ARPC4 PE=1 SV=3
Q13510	16	16	614921	476270	379246	175778	320200	234667	490146	243548	ASAH1	Acid ceramidase OS=Homo sapiens (Human) OX=9606 GN=ASAH1 PE=1 SV=5
Q9BXN1	45	45	4.12637e+06	3.26495e+06	2.83731e+06	775886	2.21219e+06	1.1156e+06	3.40954e+06	1.36789e+06	ASPN	Asporin OS=Homo sapiens (Human) OX=9606 GN=ASPN PE=1 SV=2
Q8NBU5	5	5	11199.8	13431.6	17386	12656.4	23007.4	21933.2	14005.8	19199	ATAD1	ATPase family AAA domain-containing protein 1 OS=Homo sapiens (Human) OX=9606 GN=ATAD1 PE=1 SV=1	Vascular endothelial growth factor receptor 1
P05023	71	71	314152	322797	293172	165964	308454	256397	310040	243605	ATP1A1	Sodium/potassium-transporting ATPase subunit alpha-1 OS=Homo sapiens (Human) OX=9606 GN=ATP1A1 PE=1 SV=1
P50993	31	31	421660	593779	656008	247879	336336	340761	557149	308325	ATP1A2	Sodium/potassium-transporting ATPase subunit alpha-2 OS=Homo sapiens (Human) OX=9606 GN=ATP1A2 PE=1 SV=1
P13637	39	39	387412	317576	288215	223696	256750	232635	331068	237694	ATP1A3	Sodium/potassium-transporting ATPase subunit alpha-3 OS=Homo sapiens (Human) OX=9606 GN=ATP1A3 PE=1 SV=3
P05026	15	15	1.50974e+06	1.38138e+06	801742	760167	1.51244e+06	1.20384e+06	1.23096e+06	1.15882e+06	ATP1B1	Sodium/potassium-transporting ATPase subunit beta-1 OS=Homo sapiens (Human) OX=9606 GN=ATP1B1 PE=1 SV=1
P16615	295	295	234905	295186	413894	347506	399246	362554	314662	369768	ATP2A2	Sarcoplasmic/endoplasmic reticulum calcium ATPase 2 OS=Homo sapiens (Human) OX=9606 GN=ATP2A2 PE=1 SV=1
P25705	823	823	2.17565e+06	1.94826e+06	2.00312e+06	1.27141e+06	2.40666e+06	1.91558e+06	2.04234e+06	1.86455e+06	ATP5F1A	ATP synthase subunit alpha, mitochondrial OS=Homo sapiens (Human) OX=9606 GN=ATP5F1A PE=1 SV=1
P06576	681	681	1.29402e+06	1.09214e+06	1.27819e+06	800426	1.51044e+06	1.21644e+06	1.22145e+06	1.17577e+06	ATP5F1B	ATP synthase subunit beta, mitochondrial OS=Homo sapiens (Human) OX=9606 GN=ATP5F1B PE=1 SV=3	ATP synthase subunit O, mitochondrial
P36542	70	70	2.73759e+06	1.7549e+06	1.66255e+06	1.22857e+06	1.65471e+06	1.54921e+06	2.05168e+06	1.4775e+06	ATP5F1C	ATP synthase subunit gamma, mitochondrial OS=Homo sapiens (Human) OX=9606 GN=ATP5F1C PE=1 SV=1
P30049	44	44	685002	381527	436807	256800	253543	255836	501112	255393	ATP5F1D	ATP synthase subunit delta, mitochondrial OS=Homo sapiens (Human) OX=9606 GN=ATP5F1D PE=1 SV=2
Q9UII2	4	4	664124	710840	453326	145277	389536	268504	609430	267772	ATP5IF1	ATPase inhibitor, mitochondrial OS=Homo sapiens (Human) OX=9606 GN=ATP5IF1 PE=1 SV=1
P56385	16	16	1.46514e+06	899619	770883	534253	1.00389e+06	812025	1.04521e+06	783388	ATP5ME	ATP synthase subunit e, mitochondrial OS=Homo sapiens (Human) OX=9606 GN=ATP5ME PE=1 SV=2
P56134	29	29	2.71013e+06	1.47186e+06	1.24851e+06	1.1881e+06	1.24419e+06	1.36132e+06	1.81017e+06	1.26454e+06	ATP5MF	ATP synthase subunit f, mitochondrial OS=Homo sapiens (Human) OX=9606 GN=ATP5MF PE=1 SV=3
O75964	60	60	3.43153e+06	2.12462e+06	1.81804e+06	1.57725e+06	2.28664e+06	2.08165e+06	2.45806e+06	1.98184e+06	ATP5MG	ATP synthase subunit g, mitochondrial OS=Homo sapiens (Human) OX=9606 GN=ATP5MG PE=1 SV=3	ATP synthase subunit d, mitochondrial
P24539	64	64	4.30507e+06	2.39172e+06	2.35619e+06	2.14922e+06	2.4716e+06	2.44062e+06	3.01766e+06	2.35381e+06	ATP5PB	ATP synthase F(0) complex subunit B1, mitochondrial OS=Homo sapiens (Human) OX=9606 GN=ATP5PB PE=1 SV=2
O75947	97	97	3.99046e+06	2643719	2.5678e+06	1.80808e+06	2.25789e+06	2.03893e+06	3.06733e+06	2.03497e+06	ATP5PD	ATP synthase subunit d, mitochondrial OS=Homo sapiens (Human) OX=9606 GN=ATP5PD PE=1 SV=3
P18859	25	25	1.48023e+06	763932	702254	665803	914157	776299	982139	785420	ATP5PF	ATP synthase-coupling factor 6, mitochondrial OS=Homo sapiens (Human) OX=9606 GN=ATP5PF PE=1 SV=1
P48047	126	126	3.36191e+06	1.85663e+06	1.62941e+06	1.15113e+06	1.88058e+06	1.37872e+06	2.28265e+06	1.47015e+06	ATP5PO	ATP synthase subunit O, mitochondrial OS=Homo sapiens (Human) OX=9606 GN=ATP5PO PE=1 SV=1
O95817	6	6	242495	252268	239092	121836	205352	179568	244618	168919	BAG3	BAG family molecular chaperone regulator 3 OS=Homo sapiens (Human) OX=9606 GN=BAG3 PE=1 SV=3
P50895	3	3	227223	316342	395803	168343	214277	178736	313123	187119	BCAM	Basal cell adhesion molecule OS=Homo sapiens (Human) OX=9606 GN=BCAM PE=1 SV=2	Complement C3
O15382	6	6	476180	346708	297498	176944	290791	211739	373462	226491	BCAT2	Branched-chain-amino-acid aminotransferase, mitochondrial OS=Homo sapiens (Human) OX=9606 GN=BCAT2 PE=1 SV=2
P12694	3	3	156142	167330	187521	99337.7	163216	143270	170331	135274	BCKDHA	2-oxoisovalerate dehydrogenase subunit alpha, mitochondrial OS=Homo sapiens (Human) OX=9606 GN=BCKDHA PE=1 SV=2
Q9Y276	5	5	144220	119698	125952	79533.6	114495	89620.6	129957	94549.9	BCS1L	Mitochondrial chaperone BCS1 OS=Homo sapiens (Human) OX=9606 GN=BCS1L PE=1 SV=1
Q02338	31	31	690304	605762	690765	367350	679062	449685	662277	498699	BDH1	D-beta-hydroxybutyrate dehydrogenase, mitochondrial OS=Homo sapiens (Human) OX=9606 GN=BDH1 PE=1 SV=3
P21810	39	39	519470	404157	342104	230141	306762	271121	421910	269342	BGN	Biglycan OS=Homo sapiens (Human) OX=9606 GN=BGN PE=1 SV=2
P30043	5	5	429814	477934	574500	295789	351837	379659	494083	342428	BLVRB	Flavin reductase (NADPH) OS=Homo sapiens (Human) OX=9606 GN=BLVRB PE=1 SV=3
P35613	4	4	276655	250028	239307	204798	228550	190884	255330	208078	BSG	Basigin OS=Homo sapiens (Human) OX=9606 GN=BSG PE=1 SV=2
Q9Y6E2	7	7	87972.6	142733	164076	71257.9	137768	112390	131594	107139	BZW2	Basic leucine zipper and W2 domain-containing protein 2 OS=Homo sapiens (Human) OX=9606 GN=BZW2 PE=1 SV=1
P02746	3	3	3431041	3.00299e+06	3771078	1.62678e+06	5.1574e+06	2.21617e+06	3.4017e+06	3.00012e+06	C1QB	Complement C1q subcomponent subunit B OS=Homo sapiens (Human) OX=9606 GN=C1QB PE=1 SV=3	Vitronectin
Q07021	8	8	297263	184278	246027	140509	225990	164584	242523	177028	C1QBP	Complement component 1 Q subcomponent-binding protein, mitochondrial OS=Homo sapiens (Human) OX=9606 GN=C1QBP PE=1 SV=1
P02747	14	14	1.70531e+06	971257	1.0824e+06	619248	1.96466e+06	859685	1.25299e+06	1.14786e+06	C1QC	Complement C1q subcomponent subunit C OS=Homo sapiens (Human) OX=9606 GN=C1QC PE=1 SV=3
Q9BXJ0	5	5	2.93111e+06	2172786	3.21345e+06	623786	1.35594e+06	553006	2.77245e+06	844245	C1QTNF5	Complement C1q tumor necrosis factor-related protein 5 OS=Homo sapiens (Human) OX=9606 GN=C1QTNF5 PE=1 SV=1
P01024	295	295	9.83575e+06	7.24597e+06	5.68633e+06	1.47873e+06	3.52442e+06	3.24376e+06	7.58935e+06	2.74897e+06	C3	Complement C3 OS=Homo sapiens (Human) OX=9606 GN=C3 PE=1 SV=2
P0C0L4	82	82	4.23551e+06	3.44451e+06	2.74973e+06	670027	1.7166e+06	1.19226e+06	3.47658e+06	1.19296e+06	C4A	Complement C4-A OS=Homo sapiens (Human) OX=9606 GN=C4A PE=1 SV=2
P0C0L5	91	91	1.22001e+06	873551	792596	286254	734456	491786	962054	504166	C4B; C4B_2	Complement C4-B OS=Homo sapiens (Human) OX=9606 GN=C4B_2 PE=1 SV=2	ATP synthase subunit gamma, mitochondrial
P01031	29	29	1.72116e+06	1.29977e+06	930809	564738	1.05561e+06	943639	1.31725e+06	854661	C5	Complement C5 OS=Homo sapiens (Human) OX=9606 GN=C5 PE=1 SV=4
P07358	14	14	1.54914e+06	1.06606e+06	1.1759e+06	461752	1.05616e+06	636327	1.2637e+06	718081	C8B	Complement component C8 beta chain OS=Homo sapiens (Human) OX=9606 GN=C8B PE=1 SV=3
P07360	4	4	1159103	1020650	996920	371090	543764	408922	1.05889e+06	441258	C8G	Complement component C8 gamma chain OS=Homo sapiens (Human) OX=9606 GN=C8G PE=1 SV=3	Apolipoprotein C-I
P02748	46	46	2.40114e+06	1.55809e+06	1.33617e+06	574499	1.2523e+06	911052	1.76513e+06	912615	C9	Complement component C9 OS=Homo sapiens (Human) OX=9606 GN=C9 PE=1 SV=2
P54289	4	4	471519	359872	318864	163152	415024	299480	383418	292552	CACNA2D1	Voltage-dependent calcium channel subunit alpha-2/delta-1 OS=Homo sapiens (Human) OX=9606 GN=CACNA2D1 PE=1 SV=3
P27797	13	13	452480	476904	497254	266492	559413	371586	475546	399163	CALR	Calreticulin OS=Homo sapiens (Human) OX=9606 GN=CALR PE=1 SV=1	Microsomal glutathione S-transferase 3
Q13554	18	18	196798	186421	176678	116128	156714	157092	186633	143311	CAMK2B	Calcium/calmodulin-dependent protein kinase type II subunit beta OS=Homo sapiens (Human) OX=9606 GN=CAMK2B PE=1 SV=3
Q13557	56	56	414544	435329	476486	250264	527219	401114	442120	392866	CAMK2D	Calcium/calmodulin-dependent protein kinase type II subunit delta OS=Homo sapiens (Human) OX=9606 GN=CAMK2D PE=1 SV=3	Cytochrome c oxidase subunit 2
Q86VP6	2	2	126198	79104	99590.5	53859	117799	90713.5	101631	87457.2	CAND1	Cullin-associated NEDD8-dissociated protein 1 OS=Homo sapiens (Human) OX=9606 GN=CAND1 PE=1 SV=2
P27824	38	38	1.06194e+06	791195	818393	576365	881809	684226	890508	714133	CANX	Calnexin OS=Homo sapiens (Human) OX=9606 GN=CANX PE=1 SV=2
P07384	2	2	173254	187399	190724	101523	148853	129354	183792	126577	CAPN1	Calpain-1 catalytic subunit OS=Homo sapiens (Human) OX=9606 GN=CAPN1 PE=1 SV=1	Coagulation factor IX
P17655	4	4	99492.2	64128.2	51421.5	39300	73049.8	54495.2	71680.7	55615	CAPN2	Calpain-2 catalytic subunit OS=Homo sapiens (Human) OX=9606 GN=CAPN2 PE=1 SV=6	Voltage-dependent anion-selective channel protein 2
P04632	6	6	23301	18257.5	10622.2	10083.5	20643.8	14626.2	17393.6	15117.8	CAPNS1	Calpain small subunit 1 OS=Homo sapiens (Human) OX=9606 GN=CAPNS1 PE=1 SV=1
P52907	3	3	113487	84779	62690	51823.5	89900	66968.5	86985.3	69564	CAPZA1	F-actin-capping protein subunit alpha-1 OS=Homo sapiens (Human) OX=9606 GN=CAPZA1 PE=1 SV=3
P47755	13	13	399548	407792	309125	274713	407406	330792	372155	337637	CAPZA2	F-actin-capping protein subunit alpha-2 OS=Homo sapiens (Human) OX=9606 GN=CAPZA2 PE=1 SV=3
P47756	8	8	258209	367424	360354	247147	299428	275346	328662	273974	CAPZB	F-actin-capping protein subunit beta OS=Homo sapiens (Human) OX=9606 GN=CAPZB PE=1 SV=4
O14958	247	247	1.75039e+06	1.14623e+06	1.06086e+06	436091	988176	594441	1.31916e+06	672902	CASQ2	Calsequestrin-2 OS=Homo sapiens (Human) OX=9606 GN=CASQ2 PE=1 SV=2
Q03135	22	22	996199	1.03037e+06	1.34551e+06	867811	911238	790992	1.12403e+06	856680	CAV1	Caveolin-1 OS=Homo sapiens (Human) OX=9606 GN=CAV1 PE=1 SV=4
Q6NZI2	47	47	641474	702277	978077	468275	864704	707282	773942	680087	CAVIN1	Caveolae-associated protein 1 OS=Homo sapiens (Human) OX=9606 GN=CAVIN1 PE=1 SV=1	Cytochrome c oxidase subunit 4 isoform 1, mitochondrial
O95810	8	8	251293	514762	726288	389495	737181	589683	497447	572120	CAVIN2	Caveolae-associated protein 2 OS=Homo sapiens (Human) OX=9606 GN=CAVIN2 PE=1 SV=3
Q76M96	35	35	866307	721155	682079	230924	695621	336099	756514	420881	CCDC80	Coiled-coil domain-containing protein 80 OS=Homo sapiens (Human) OX=9606 GN=CCDC80 PE=1 SV=1
P78371	16	16	1.07339e+06	1.04523e+06	782659	386185	424284	548847	967095	453106	CCT2	T-complex protein 1 subunit beta OS=Homo sapiens (Human) OX=9606 GN=CCT2 PE=1 SV=4	Isocitrate dehydrogenase [NADP], mitochondrial
P49368	7	7	540579	451585	460796	345795	436264	367216	484320	383091	CCT3	T-complex protein 1 subunit gamma OS=Homo sapiens (Human) OX=9606 GN=CCT3 PE=1 SV=4
P50991	12	12	293902	245182	221767	123390	203562	171096	253617	166016	CCT4	T-complex protein 1 subunit delta OS=Homo sapiens (Human) OX=9606 GN=CCT4 PE=1 SV=4
P48643	3	3	951325	705984	721427	441402	763932	600389	792912	601908	CCT5	T-complex protein 1 subunit epsilon OS=Homo sapiens (Human) OX=9606 GN=CCT5 PE=1 SV=1
P40227	5	5	557877	464353	542230	319885	416133	368525	521487	368181	CCT6A	T-complex protein 1 subunit zeta OS=Homo sapiens (Human) OX=9606 GN=CCT6A PE=1 SV=3
Q99832	8	8	163636	126672	97652.5	39302.8	95934.6	68362	129320	67866.5	CCT7	T-complex protein 1 subunit eta OS=Homo sapiens (Human) OX=9606 GN=CCT7 PE=1 SV=2
P50990	9	9	716143	565652	556545	283849	538390	409205	612780	410481	CCT8	T-complex protein 1 subunit theta OS=Homo sapiens (Human) OX=9606 GN=CCT8 PE=1 SV=4
P16671	29	29	1.20538e+06	886501	917200	677330	1.20868e+06	932677	1.00303e+06	939562	CD36	Platelet glycoprotein 4 OS=Homo sapiens (Human) OX=9606 GN=CD36 PE=1 SV=2
P60953	8	8	205481	238997	230079	160196	231263	202074	224852	197844	CDC42	Cell division control protein 42 homolog OS=Homo sapiens (Human) OX=9606 GN=CDC42 PE=1 SV=2
P12830	6	6	3.55454e+06	2.05387e+06	1.58312e+06	983348	2.35586e+06	1548749	2.39718e+06	1.62932e+06	CDH1	Cadherin-1 OS=Homo sapiens (Human) OX=9606 GN=CDH1 PE=1 SV=3
P55290	23	23	795215	768414	651351	483595	882452	730000	738327	698682	CDH13	Cadherin-13 OS=Homo sapiens (Human) OX=9606 GN=CDH13 PE=1 SV=1
P19022	31	31	397349	320903	344010	237726	364301	345208	354087	315745	CDH2	Cadherin-2 OS=Homo sapiens (Human) OX=9606 GN=CDH2 PE=1 SV=4
P00751	20	20	590475	474345	476225	211200	413533	274892	513682	299875	CFB	Complement factor B OS=Homo sapiens (Human) OX=9606 GN=CFB PE=1 SV=2	Proprotein convertase subtilisin/kexin type 6
P08603	42	42	836453	572659	662891	349474	579262	435355	690668	454697	CFH	Complement factor H OS=Homo sapiens (Human) OX=9606 GN=CFH PE=1 SV=4
Q03591	69	69	1.44869e+06	681807	785332	896950	397794	454842	971942	583195	CFHR1	Complement factor H-related protein 1 OS=Homo sapiens (Human) OX=9606 GN=CFHR1 PE=1 SV=2
Q9BXR6	7	7	1.62786e+06	1297047	1.00139e+06	527855	748021	916410	1308766	730762	CFHR5	Complement factor H-related protein 5 OS=Homo sapiens (Human) OX=9606 GN=CFHR5 PE=1 SV=1
P23528	21	21	293880	282724	258228	108839	304314	214097	278277	209083	CFL1	Cofilin-1 OS=Homo sapiens (Human) OX=9606 GN=CFL1 PE=1 SV=3	Membrane primary amine oxidase
Q9Y281	31	31	271175	467051	493201	219202	594765	437868	410476	417279	CFL2	Cofilin-2 OS=Homo sapiens (Human) OX=9606 GN=CFL2 PE=1 SV=1
Q9NX63	21	21	1.36842e+06	1.20486e+06	1.52736e+06	745570	1.04057e+06	668200	1.36688e+06	818114	CHCHD3	MICOS complex subunit MIC19 OS=Homo sapiens (Human) OX=9606 GN=CHCHD3 PE=1 SV=1
Q8NCH0	7	7	759818	683837	636827	419029	732956	603096	693494	585027	CHST14	Carbohydrate sulfotransferase 14 OS=Homo sapiens (Human) OX=9606 GN=CHST14 PE=1 SV=2
O75339	37	37	1.73473e+06	1.08703e+06	861812	1.01051e+06	1.23592e+06	1.38819e+06	1.22786e+06	1.21154e+06	CILP	Cartilage intermediate layer protein 1 OS=Homo sapiens (Human) OX=9606 GN=CILP PE=1 SV=4
Q9NZ45	8	8	2.85431e+06	1.90543e+06	1.84727e+06	1.31033e+06	1270628	1.25735e+06	2.20234e+06	1.27944e+06	CISD1	CDGSH iron-sulfur domain-containing protein 1 OS=Homo sapiens (Human) OX=9606 GN=CISD1 PE=1 SV=1
Q07065	5	5	401197	305798	311882	169488	274846	203218	339626	215851	CKAP4	Cytoskeleton-associated protein 4 OS=Homo sapiens (Human) OX=9606 GN=CKAP4 PE=1 SV=2
P12277	54	54	131104	107532	111772	61855.3	93084.6	80726.2	116803	78555.3	CKB	Creatine kinase B-type OS=Homo sapiens (Human) OX=9606 GN=CKB PE=1 SV=1
P06732	287	287	205225	313469	443134	219058	455337	359798	320609	344731	CKM	Creatine kinase M-type OS=Homo sapiens (Human) OX=9606 GN=CKM PE=1 SV=2
P17540	375	375	267250	283437	401842	214499	410535	261541	317510	295525	CKMT2	Creatine kinase S-type, mitochondrial OS=Homo sapiens (Human) OX=9606 GN=CKMT2 PE=1 SV=2
P05452	7	7	322310	268088	308048	149040	226706	179450	299482	185066	CLEC3B	Tetranectin OS=Homo sapiens (Human) OX=9606 GN=CLEC3B PE=1 SV=3
O00299	4	4	481624	400348	332702	160179	298236	231166	404891	229860	CLIC1	Chloride intracellular channel protein 1 OS=Homo sapiens (Human) OX=9606 GN=CLIC1 PE=1 SV=4
Q16740	2	2	325176	302284	393156	112683	238135	161588	340206	170802	CLPP	ATP-dependent Clp protease proteolytic subunit, mitochondrial OS=Homo sapiens (Human) OX=9606 GN=CLPP PE=1 SV=1
Q00610	53	53	383014	403531	341722	191531	341962	292513	376089	275335	CLTC	Clathrin heavy chain 1 OS=Homo sapiens (Human) OX=9606 GN=CLTC PE=1 SV=5
P10909	172	172	1.6491e+06	1.34819e+06	1.38247e+06	493617	1.15578e+06	690513	1.45992e+06	779970	CLU	Clusterin OS=Homo sapiens (Human) OX=9606 GN=CLU PE=1 SV=1
P23946	5	5	1.27178e+06	824628	668144	715845	555904	596408	921519	622719	CMA1	Chymase OS=Homo sapiens (Human) OX=9606 GN=CMA1 PE=1 SV=1
Q99715	22	22	480911	373661	395818	397406	349616	293070	416796	346697	COL12A1	Collagen alpha-1(XII) chain OS=Homo sapiens (Human) OX=9606 GN=COL12A1 PE=1 SV=2
Q05707	93	93	689854	621021	734186	392824	825127	500983	681687	572978	COL14A1	Collagen alpha-1(XIV) chain OS=Homo sapiens (Human) OX=9606 GN=COL14A1 PE=1 SV=3
P39059	27	27	1.44086e+06	1.06149e+06	1.01165e+06	492295	1.17644e+06	728885	1.17133e+06	799207	COL15A1	Collagen alpha-1(XV) chain OS=Homo sapiens (Human) OX=9606 GN=COL15A1 PE=1 SV=2
P39060	14	14	4.6946e+06	3.67375e+06	2.75063e+06	1269324	2.73928e+06	1.79748e+06	3.70632e+06	1.93536e+06	COL18A1	Collagen alpha-1(XVIII) chain OS=Homo sapiens (Human) OX=9606 GN=COL18A1 PE=1 SV=5
P02452	19	19	169568	367688	653134	128262	706207	504107	396797	446192	COL1A1	Collagen alpha-1(I) chain OS=Homo sapiens (Human) OX=9606 GN=COL1A1 PE=1 SV=5
P08123	26	26	819566	922687	1.14292e+06	494584	703955	630067	961726	609535	COL1A2	Collagen alpha-2(I) chain OS=Homo sapiens (Human) OX=9606 GN=COL1A2 PE=1 SV=7
P02461	7	7	1.25353e+06	752826	755745	520930	907150	911839	920699	779973	COL3A1	Collagen alpha-1(III) chain OS=Homo sapiens (Human) OX=9606 GN=COL3A1 PE=1 SV=4	Fibulin-1
P08572	11	11	246963	246780	226985	162426	349578	249922	240243	253975	COL4A2	Collagen alpha-2(IV) chain OS=Homo sapiens (Human) OX=9606 GN=COL4A2 PE=1 SV=4
P12109	294	294	3.04934e+06	2.47101e+06	2.24712e+06	1.11928e+06	1.24327e+06	1.55719e+06	2.58916e+06	1.30658e+06	COL6A1	Collagen alpha-1(VI) chain OS=Homo sapiens (Human) OX=9606 GN=COL6A1 PE=1 SV=3
P12110	219	219	4.17932e+06	2.82928e+06	2.38312e+06	1.65618e+06	1.64614e+06	2.15399e+06	3.13057e+06	1.81877e+06	COL6A2	Collagen alpha-2(VI) chain OS=Homo sapiens (Human) OX=9606 GN=COL6A2 PE=1 SV=4
P12111	677	677	2.01734e+06	1.47933e+06	1.45161e+06	874160	1.38341e+06	1.16378e+06	1.64943e+06	1.14045e+06	COL6A3	Collagen alpha-3(VI) chain OS=Homo sapiens (Human) OX=9606 GN=COL6A3 PE=1 SV=5	Apolipoprotein A-IV
Q9UBW8	4	4	8827.25	16747.2	32535.5	3245.25	34676.8	28131.5	19370	22017.8	COPS7A	COP9 signalosome complex subunit 7a OS=Homo sapiens (Human) OX=9606 GN=COPS7A PE=1 SV=1	Trifunctional enzyme subunit beta, mitochondrial
Q9NZJ6	5	5	523202	227586	181706	137529	192913	165256	310831	165232	COQ3	Ubiquinone biosynthesis O-methyltransferase, mitochondrial OS=Homo sapiens (Human) OX=9606 GN=COQ3 PE=1 SV=3
Q9Y2Z9	7	7	1.23089e+06	1023542	801774	467839	1016397	733208	1.01873e+06	739148	COQ6	Ubiquinone biosynthesis monooxygenase COQ6, mitochondrial OS=Homo sapiens (Human) OX=9606 GN=COQ6 PE=1 SV=2
Q99807	3	3	1.34529e+06	1.19144e+06	994118	548850	1055459	894376	1.17695e+06	832895	COQ7	5-demethoxyubiquinone hydroxylase, mitochondrial OS=Homo sapiens (Human) OX=9606 GN=COQ7 PE=1 SV=3
Q8NI60	13	13	1.01446e+06	958584	862536	380129	953343	635691	945194	656388	COQ8A	Atypical kinase COQ8A, mitochondrial OS=Homo sapiens (Human) OX=9606 GN=COQ8A PE=1 SV=1
O75208	14	14	225646	294020	393441	145648	522901	259680	304369	309410	COQ9	Ubiquinone biosynthesis protein COQ9, mitochondrial OS=Homo sapiens (Human) OX=9606 GN=COQ9 PE=1 SV=1
P13073	102	102	3.75582e+06	2.3415e+06	2.07476e+06	2.04193e+06	2.00292e+06	1.85128e+06	2.72403e+06	1.96538e+06	COX4I1	Cytochrome c oxidase subunit 4 isoform 1, mitochondrial OS=Homo sapiens (Human) OX=9606 GN=COX4I1 PE=1 SV=1	Hepatocyte growth factor
P20674	72	72	1.89348e+06	1.20925e+06	1.13334e+06	1.0204e+06	1.32615e+06	1.13496e+06	1.41203e+06	1.16051e+06	COX5A	Cytochrome c oxidase subunit 5A, mitochondrial OS=Homo sapiens (Human) OX=9606 GN=COX5A PE=1 SV=2
P10606	46	46	3.82473e+06	2.29214e+06	2.28728e+06	3.22702e+06	2.32616e+06	2.30433e+06	2.80138e+06	2.61917e+06	COX5B	Cytochrome c oxidase subunit 5B, mitochondrial OS=Homo sapiens (Human) OX=9606 GN=COX5B PE=1 SV=2
P14854	13	13	609703	603704	925793	467802	1.24012e+06	701615	713067	803179	COX6B1	Cytochrome c oxidase subunit 6B1 OS=Homo sapiens (Human) OX=9606 GN=COX6B1 PE=1 SV=2
P09669	23	23	9.39609e+06	5.93328e+06	5.00091e+06	5.00747e+06	4.89e+06	4.81463e+06	6.77676e+06	4.90404e+06	COX6C	Cytochrome c oxidase subunit 6C OS=Homo sapiens (Human) OX=9606 GN=COX6C PE=1 SV=2
P24310	14	14	2.0026e+06	1.07252e+06	1.04207e+06	985120	866924	605715	1.3724e+06	819253	COX7A1	Cytochrome c oxidase subunit 7A1, mitochondrial OS=Homo sapiens (Human) OX=9606 GN=COX7A1 PE=1 SV=2
P14406	12	12	4.74922e+06	3.47836e+06	2.82463e+06	2.80907e+06	2.40677e+06	2.08623e+06	3.68407e+06	2.43402e+06	COX7A2	Cytochrome c oxidase subunit 7A2, mitochondrial OS=Homo sapiens (Human) OX=9606 GN=COX7A2 PE=1 SV=1	Galectin-1
P15954	19	19	4.78643e+06	3.03995e+06	2.35844e+06	2.61661e+06	3.09325e+06	2.69598e+06	3.39494e+06	2.80195e+06	COX7C	Cytochrome c oxidase subunit 7C, mitochondrial OS=Homo sapiens (Human) OX=9606 GN=COX7C PE=1 SV=1
P10176	14	14	5.12056e+06	2.71086e+06	2.60472e+06	2.72907e+06	2.42112e+06	2.38976e+06	3.47871e+06	2.51332e+06	COX8A	Cytochrome c oxidase subunit 8A, mitochondrial OS=Homo sapiens (Human) OX=9606 GN=COX8A PE=1 SV=2
P00450	8	8	197545	164598	156182	79089.2	123688	102550	172775	101776	CP	Ceruloplasmin OS=Homo sapiens (Human) OX=9606 GN=CP PE=1 SV=1
P15088	11	11	2.61788e+06	1.70728e+06	1.46295e+06	1.80371e+06	987092	1.19457e+06	1.92937e+06	1328459	CPA3	Mast cell carboxypeptidase A OS=Homo sapiens (Human) OX=9606 GN=CPA3 PE=1 SV=2
Q96IY4	33	33	3.01676e+06	2.08349e+06	2.22841e+06	770610	2.95585e+06	1.61931e+06	2.44289e+06	1.78192e+06	CPB2	Carboxypeptidase B2 OS=Homo sapiens (Human) OX=9606 GN=CPB2 PE=1 SV=2
O75131	3	3	2757102	2336186	3387954	1017354	2099408	1300938	2.82708e+06	1.47257e+06	CPNE3	Copine-3 OS=Homo sapiens (Human) OX=9606 GN=CPNE3 PE=1 SV=1
P50416	2	2	473390	599410	760520	178207	775162	573137	611107	508835	CPT1A	Carnitine O-palmitoyltransferase 1, liver isoform OS=Homo sapiens (Human) OX=9606 GN=CPT1A PE=1 SV=2
Q92523	36	36	484406	411611	422195	327236	451366	394690	439404	391097	CPT1B	Carnitine O-palmitoyltransferase 1, muscle isoform OS=Homo sapiens (Human) OX=9606 GN=CPT1B PE=1 SV=2
P23786	13	13	1.3659e+06	1.01358e+06	849734	422973	547515	447649	1.0764e+06	472712	CPT2	Carnitine O-palmitoyltransferase 2, mitochondrial OS=Homo sapiens (Human) OX=9606 GN=CPT2 PE=1 SV=2
P43155	15	15	521670	461015	450980	264417	381487	316828	477888	320911	CRAT	Carnitine O-acetyltransferase OS=Homo sapiens (Human) OX=9606 GN=CRAT PE=1 SV=5
P52943	5	5	125871	437504	534458	612349	902561	981753	365944	832221	CRIP2	Cysteine-rich protein 2 OS=Homo sapiens (Human) OX=9606 GN=CRIP2 PE=1 SV=1
O75462	15	15	1.55651e+06	1.13213e+06	971839	474761	1.48705e+06	664799	1.22016e+06	875535	CRLF1	Cytokine receptor-like factor 1 OS=Homo sapiens (Human) OX=9606 GN=CRLF1 PE=1 SV=1	Procollagen C-endopeptidase enhancer 2
P02511	207	207	1.38327e+06	1.17462e+06	989529	1.1065e+06	1.07458e+06	1.08642e+06	1.18247e+06	1.08917e+06	CRYAB	Alpha-crystallin B chain OS=Homo sapiens (Human) OX=9606 GN=CRYAB PE=1 SV=2
Q14894	13	13	371704	300938	315365	177538	243888	214768	329336	212065	CRYM	Ketimine reductase mu-crystallin OS=Homo sapiens (Human) OX=9606 GN=CRYM PE=1 SV=1
Q08257	11	11	652586	569874	454473	267597	422895	527683	558978	406059	CRYZ	Quinone oxidoreductase OS=Homo sapiens (Human) OX=9606 GN=CRYZ PE=1 SV=1
O75390	100	100	558366	710810	862080	347700	828978	557971	710419	578216	CS	Citrate synthase, mitochondrial OS=Homo sapiens (Human) OX=9606 GN=CS PE=1 SV=2
P50461	36	36	542373	810279	891401	543056	927571	783997	748017	751541	CSRP3	Cysteine and glycine-rich protein 3 OS=Homo sapiens (Human) OX=9606 GN=CSRP3 PE=1 SV=1
P04080	8	8	603921	401419	358534	223391	338703	281680	454625	281258	CSTB	Cystatin-B OS=Homo sapiens (Human) OX=9606 GN=CSTB PE=1 SV=2	CDGSH iron-sulfur domain-containing protein 1
P35221	12	12	477688	459423	398043	247822	373342	370762	445052	330642	CTNNA1	Catenin alpha-1 OS=Homo sapiens (Human) OX=9606 GN=CTNNA1 PE=1 SV=1
Q9UI47	12	12	848966	742784	777222	404758	556653	502766	789658	488059	CTNNA3	Catenin alpha-3 OS=Homo sapiens (Human) OX=9606 GN=CTNNA3 PE=1 SV=2
P35222	36	36	232609	354831	338651	178557	328620	261195	308697	256124	CTNNB1	Catenin beta-1 OS=Homo sapiens (Human) OX=9606 GN=CTNNB1 PE=1 SV=1
P07339	71	71	2.01909e+06	1.30083e+06	1.02949e+06	908601	991357	718761	1.4498e+06	872906	CTSD	Cathepsin D OS=Homo sapiens (Human) OX=9606 GN=CTSD PE=1 SV=1
Q9UBX1	8	8	1.44647e+06	1.15781e+06	1.06792e+06	382364	1.26523e+06	570061	1.22406e+06	739218	CTSF	Cathepsin F OS=Homo sapiens (Human) OX=9606 GN=CTSF PE=1 SV=1
P48061	18	18	2.16123e+06	1.64475e+06	1.53082e+06	501186	1.22611e+06	807952	1.77893e+06	845083	CXCL12	Stromal cell-derived factor 1 OS=Homo sapiens (Human) OX=9606 GN=CXCL12 PE=1 SV=1
P00167	6	6	635457	569914	649622	327480	381926	380380	618331	363262	CYB5A	Cytochrome b5 OS=Homo sapiens (Human) OX=9606 GN=CYB5A PE=1 SV=2
Q9UHQ9	18	18	1.29794e+06	1.0726e+06	959779	773647	673875	625825	1.11011e+06	691116	CYB5R1	NADH-cytochrome b5 reductase 1 OS=Homo sapiens (Human) OX=9606 GN=CYB5R1 PE=1 SV=1
P00387	20	20	985464	673121	605962	484004	702682	547041	754849	577909	CYB5R3	NADH-cytochrome b5 reductase 3 OS=Homo sapiens (Human) OX=9606 GN=CYB5R3 PE=1 SV=3
P08574	94	94	1.27139e+06	1.00386e+06	944311	803773	1.13318e+06	1.00344e+06	1.07318e+06	980131	CYC1	Cytochrome c1, heme protein, mitochondrial OS=Homo sapiens (Human) OX=9606 GN=CYC1 PE=1 SV=3
P99999	53	53	788884	669895	679544	453781	826092	671875	712775	650582	CYCS	Cytochrome c OS=Homo sapiens (Human) OX=9606 GN=CYCS PE=1 SV=2
P07108	5	5	319472	221346	240891	134990	169089	138932	260570	147670	DBI	Acyl-CoA-binding protein OS=Homo sapiens (Human) OX=9606 GN=DBI PE=1 SV=2
P11182	21	21	2.22363e+06	1.67877e+06	1.38288e+06	644296	1.09079e+06	717785	1.76176e+06	817624	DBT	Lipoamide acyltransferase component of branched-chain alpha-keto acid dehydrogenase complex, mitochondrial OS=Homo sapiens (Human) OX=9606 GN=DBT PE=1 SV=3
P07585	99	99	3.58357e+06	2.77872e+06	2.41245e+06	991033	1.90125e+06	1.28783e+06	2.92491e+06	1.39337e+06	DCN	Decorin OS=Homo sapiens (Human) OX=9606 GN=DCN PE=1 SV=1
Q13561	8	8	161422	214300	216601	120507	167725	152980	197441	147071	DCTN2	Dynactin subunit 2 OS=Homo sapiens (Human) OX=9606 GN=DCTN2 PE=1 SV=4
Q7Z4W1	15	15	1.27193e+06	896685	722261	515966	558411	673712	963627	582696	DCXR	L-xylulose reductase OS=Homo sapiens (Human) OX=9606 GN=DCXR PE=1 SV=2
P39656	3	3	578692	422577	431681	329445	443638	352307	477650	375130	DDOST	Dolichyl-diphosphooligosaccharide--protein glycosyltransferase 48 kDa subunit OS=Homo sapiens (Human) OX=9606 GN=DDOST PE=1 SV=4	Cytochrome c oxidase subunit 8A, mitochondrial
Q92499	4	4	39802.2	47435.2	66853.5	34710.2	62935.8	50545.2	51363.7	49397.1	DDX1	ATP-dependent RNA helicase DDX1 OS=Homo sapiens (Human) OX=9606 GN=DDX1 PE=1 SV=2
Q92841	3	3	182034	317247	364642	153166	201440	168520	287974	174375	DDX17	Probable ATP-dependent RNA helicase DDX17 OS=Homo sapiens (Human) OX=9606 GN=DDX17 PE=1 SV=2
Q16698	118	118	2.21565e+06	1.15829e+06	1021851	614421	1.08785e+06	647853	1.46526e+06	783375	DECR1	2,4-dienoyl-CoA reductase, mitochondrial OS=Homo sapiens (Human) OX=9606 GN=DECR1 PE=1 SV=1
P17661	679	679	351816	360316	513409	510776	387381	426513	408514	441557	DES	Desmin OS=Homo sapiens (Human) OX=9606 GN=DES PE=1 SV=3
Q7Z3D6	5	5	498384	240472	251916	96908.8	167811	103081	330257	122600	DGLUCY	D-glutamate cyclase, mitochondrial OS=Homo sapiens (Human) OX=9606 GN=DGLUCY PE=1 SV=2
Q6UWP2	5	5	128238	255464	302582	86879.8	246279	175883	228761	169681	DHRS11	Dehydrogenase/reductase SDR family member 11 OS=Homo sapiens (Human) OX=9606 GN=DHRS11 PE=1 SV=1
Q9BTZ2	29	29	939066	792544	824857	213638	1.07728e+06	786585	852155	692501	DHRS4	Dehydrogenase/reductase SDR family member 4 OS=Homo sapiens (Human) OX=9606 GN=DHRS4 PE=1 SV=3
O43143	4	4	84941.5	74031.2	70355.8	54324	70988.8	65353	76442.8	63555.2	DHX15	Pre-mRNA-splicing factor ATP-dependent RNA helicase DHX15 OS=Homo sapiens (Human) OX=9606 GN=DHX15 PE=1 SV=2
Q08211	10	10	147098	135338	135290	67098.8	126519	90443	139242	94687	DHX9	ATP-dependent RNA helicase A OS=Homo sapiens (Human) OX=9606 GN=DHX9 PE=1 SV=4
P10515	129	129	1.07834e+06	764130	733829	312818	742994	435312	858765	497042	DLAT	Dihydrolipoyllysine-residue acetyltransferase component of pyruvate dehydrogenase complex, mitochondrial OS=Homo sapiens (Human) OX=9606 GN=DLAT PE=1 SV=3
P09622	109	109	521624	615948	985164	301852	1.48617e+06	588102	707579	792043	DLD	Dihydrolipoyl dehydrogenase, mitochondrial OS=Homo sapiens (Human) OX=9606 GN=DLD PE=1 SV=2
O95886	2	2	3440394	3110646	3965657	1158979	1617842	1331402	3.50557e+06	1.36941e+06	DLGAP3	Disks large-associated protein 3 OS=Homo sapiens (Human) OX=9606 GN=DLGAP3 PE=1 SV=3
P36957	97	97	622631	866067	1.02304e+06	417160	1.38689e+06	722252	837246	842102	DLST	Dihydrolipoyllysine-residue succinyltransferase component of 2-oxoglutarate dehydrogenase complex, mitochondrial OS=Homo sapiens (Human) OX=9606 GN=DLST PE=1 SV=4
P11532	86	86	180230	207919	229084	138841	187514	161281	205745	162545	DMD	Dystrophin OS=Homo sapiens (Human) OX=9606 GN=DMD PE=1 SV=3
Q8TD57	2	2	71912.5	83690.5	131372	58947	97781.5	87912	95658.2	81546.8	DNAH3	Dynein heavy chain 3, axonemal OS=Homo sapiens (Human) OX=9606 GN=DNAH3 PE=2 SV=1
O60884	3	3	145397	192832	246698	138109	218723	182974	194976	179935	DNAJA2	DnaJ homolog subfamily A member 2 OS=Homo sapiens (Human) OX=9606 GN=DNAJA2 PE=1 SV=1
Q8WW22	4	4	1.75058e+06	1.34237e+06	1.06426e+06	527842	872756	751268	1.38573e+06	717288	DNAJA4	DnaJ homolog subfamily A member 4 OS=Homo sapiens (Human) OX=9606 GN=DNAJA4 PE=1 SV=1
O00429	6	6	196494	200586	226498	98068.7	149588	110140	207860	119266	DNM1L	Dynamin-1-like protein OS=Homo sapiens (Human) OX=9606 GN=DNM1L PE=1 SV=2
Q16555	13	13	565099	599364	568068	254381	421626	352624	577510	342877	DPYSL2	Dihydropyrimidinase-related protein 2 OS=Homo sapiens (Human) OX=9606 GN=DPYSL2 PE=1 SV=1
P15924	72	72	330718	336545	311520	193123	270272	229696	326261	231031	DSP	Desmoplakin OS=Homo sapiens (Human) OX=9606 GN=DSP PE=1 SV=3
P51452	7	7	123737	231222	277697	127959	227574	181059	210886	178864	DUSP3	Dual specificity protein phosphatase 3 OS=Homo sapiens (Human) OX=9606 GN=DUSP3 PE=1 SV=1
Q14204	40	40	400349	387726	356888	354466	341540	375864	381654	357290	DYNC1H1	Cytoplasmic dynein 1 heavy chain 1 OS=Homo sapiens (Human) OX=9606 GN=DYNC1H1 PE=1 SV=5
P63167	5	5	495007	398203	459056	288704	271673	268469	450755	276282	DYNLL1	Dynein light chain 1, cytoplasmic OS=Homo sapiens (Human) OX=9606 GN=DYNLL1 PE=1 SV=1	Collagen alpha-1(XVIII) chain
Q96FJ2	10	10	669118	947961	826538	472829	793316	701093	814539	655746	DYNLL2	Dynein light chain 2, cytoplasmic OS=Homo sapiens (Human) OX=9606 GN=DYNLL2 PE=1 SV=1
O75923	2	2	642312	641607	550983	305218	685015	539069	611634	509768	DYSF	Dysferlin OS=Homo sapiens (Human) OX=9606 GN=DYSF PE=1 SV=1
Q13011	83	83	1.07521e+06	858938	832843	479234	759191	535442	922332	591289	ECH1	Delta(3,5)-Delta(2,4)-dienoyl-CoA isomerase, mitochondrial OS=Homo sapiens (Human) OX=9606 GN=ECH1 PE=1 SV=2
P30084	42	42	1.05248e+06	729162	869922	339209	847190	622142	883855	602847	ECHS1	Enoyl-CoA hydratase, mitochondrial OS=Homo sapiens (Human) OX=9606 GN=ECHS1 PE=1 SV=4
P42126	8	8	151039	196028	231282	128310	249311	168257	192783	181959	ECI1	Enoyl-CoA delta isomerase 1, mitochondrial OS=Homo sapiens (Human) OX=9606 GN=ECI1 PE=1 SV=1
O75521	18	18	998854	668308	567026	274756	487680	330436	744730	364290	ECI2	Enoyl-CoA delta isomerase 2, mitochondrial OS=Homo sapiens (Human) OX=9606 GN=ECI2 PE=1 SV=4
Q05639	92	92	347342	597730	618068	444225	713249	649260	521047	602244	EEF1A2	Elongation factor 1-alpha 2 OS=Homo sapiens (Human) OX=9606 GN=EEF1A2 PE=1 SV=1
P26641	12	12	374592	374855	283760	164786	328004	285868	344402	259553	EEF1G	Elongation factor 1-gamma OS=Homo sapiens (Human) OX=9606 GN=EEF1G PE=1 SV=3
P13639	54	54	221658	247874	253499	142195	293197	235568	241010	223653	EEF2	Elongation factor 2 OS=Homo sapiens (Human) OX=9606 GN=EEF2 PE=1 SV=4
Q12805	20	20	671416	422272	387223	204532	766906	295085	493637	422174	EFEMP1	EGF-containing fibulin-like extracellular matrix protein 1 OS=Homo sapiens (Human) OX=9606 GN=EFEMP1 PE=1 SV=2
O95967	9	9	479669	381221	358835	172268	510137	275740	406575	319382	EFEMP2	EGF-containing fibulin-like extracellular matrix protein 2 OS=Homo sapiens (Human) OX=9606 GN=EFEMP2 PE=1 SV=3
Q63HQ2	2	2	134958	93834.5	91571	51447.5	80051	59884.5	106788	63794.3	EGFLAM	Pikachurin OS=Homo sapiens (Human) OX=9606 GN=EGFLAM PE=1 SV=2
Q9H4M9	11	11	41815.7	46131.7	45173.3	17820.3	27600	22526.7	44373.6	22649	EHD1	EH domain-containing protein 1 OS=Homo sapiens (Human) OX=9606 GN=EHD1 PE=1 SV=2	Pyruvate dehydrogenase E1 component subunit alpha, somatic form, mitochondrial
Q9NZN4	46	46	146711	120902	113946	64341.9	130544	104818	127186	99901.3	EHD2	EH domain-containing protein 2 OS=Homo sapiens (Human) OX=9606 GN=EHD2 PE=1 SV=2
Q9NZN3	12	12	1897393	1000188	834271	437454	907400	719980	1.24395e+06	688278	EHD3	EH domain-containing protein 3 OS=Homo sapiens (Human) OX=9606 GN=EHD3 PE=1 SV=2
Q9H223	15	15	141110	263335	270242	189525	237806	217173	224896	214835	EHD4	EH domain-containing protein 4 OS=Homo sapiens (Human) OX=9606 GN=EHD4 PE=1 SV=1
Q14152	3	3	133925	94863.7	84573.7	53250.7	102920	86922.3	104454	81030.9	EIF3A	Eukaryotic translation initiation factor 3 subunit A OS=Homo sapiens (Human) OX=9606 GN=EIF3A PE=1 SV=1	Serine protease 23
P60842	16	16	464576	413882	349764	215900	414343	352709	409408	327651	EIF4A1	Eukaryotic initiation factor 4A-I OS=Homo sapiens (Human) OX=9606 GN=EIF4A1 PE=1 SV=1
Q14240	15	15	612941	1216652	1287774	583345	1120164	980641	1.03912e+06	894717	EIF4A2	Eukaryotic initiation factor 4A-II OS=Homo sapiens (Human) OX=9606 GN=EIF4A2 PE=1 SV=2
P55010	3	3	68215.3	106350	85572.3	41716	146180	101606	86712.7	96500.8	EIF5	Eukaryotic translation initiation factor 5 OS=Homo sapiens (Human) OX=9606 GN=EIF5 PE=1 SV=2
Q9Y6C2	2	2	862595	683202	622294	248364	424068	370800	722697	347744	EMILIN1	EMILIN-1 OS=Homo sapiens (Human) OX=9606 GN=EMILIN1 PE=1 SV=3
O94919	2	2	49952.5	95241	110176	18949	42774	32487.5	85123.2	31403.5	ENDOD1	Endonuclease domain-containing 1 protein OS=Homo sapiens (Human) OX=9606 GN=ENDOD1 PE=1 SV=2
P06733	107	107	199590	290424	372385	192646	313114	269023	287466	258261	ENO1	Alpha-enolase OS=Homo sapiens (Human) OX=9606 GN=ENO1 PE=1 SV=2	ADP/ATP translocase 2
P13929	159	159	393842	533457	658248	345668	458375	422501	528515	408848	ENO3	Beta-enolase OS=Homo sapiens (Human) OX=9606 GN=ENO3 PE=1 SV=5
P07099	12	12	357640	336274	297244	118434	200050	170429	330386	162971	EPHX1	Epoxide hydrolase 1 OS=Homo sapiens (Human) OX=9606 GN=EPHX1 PE=1 SV=1
O94905	6	6	328074	316289	313285	130332	301413	249921	319216	227222	ERLIN2	Erlin-2 OS=Homo sapiens (Human) OX=9606 GN=ERLIN2 PE=1 SV=1
P30040	4	4	101004	92497.5	97572.8	46793	116896	82135.5	97024.9	81941.4	ERP29	Endoplasmic reticulum resident protein 29 OS=Homo sapiens (Human) OX=9606 GN=ERP29 PE=1 SV=4
P10768	2	2	282262	304966	384706	171324	401414	306504	323978	293080	ESD	S-formylglutathione hydrolase OS=Homo sapiens (Human) OX=9606 GN=ESD PE=1 SV=2
P13804	102	102	959982	612422	705001	272816	483172	310816	759135	355601	ETFA	Electron transfer flavoprotein subunit alpha, mitochondrial OS=Homo sapiens (Human) OX=9606 GN=ETFA PE=1 SV=1
P38117	85	85	2.60112e+06	1.69421e+06	1.8229e+06	629798	1.4961e+06	874226	2.03941e+06	1.00004e+06	ETFB	Electron transfer flavoprotein subunit beta OS=Homo sapiens (Human) OX=9606 GN=ETFB PE=1 SV=3
Q16134	47	47	658534	591120	685992	521423	743018	532065	645216	598835	ETFDH	Electron transfer flavoprotein-ubiquinone oxidoreductase, mitochondrial OS=Homo sapiens (Human) OX=9606 GN=ETFDH PE=1 SV=2
P15311	25	25	63779.4	48353.4	43410.6	25477	36198.1	29292.1	51847.8	30322.4	EZR	Ezrin OS=Homo sapiens (Human) OX=9606 GN=EZR PE=1 SV=4
P00742	5	5	2.17919e+06	1.76588e+06	1.41981e+06	387236	1.16155e+06	740617	1.78829e+06	763135	F10	Coagulation factor X OS=Homo sapiens (Human) OX=9606 GN=F10 PE=1 SV=2
P00488	13	13	849738	560987	428716	520198	782152	487783	613147	596711	F13A1	Coagulation factor XIII A chain OS=Homo sapiens (Human) OX=9606 GN=F13A1 PE=1 SV=4
P00734	6	6	1.8746e+06	1.15746e+06	912224	557184	1.07175e+06	843438	1.31476e+06	824124	F2	Prothrombin OS=Homo sapiens (Human) OX=9606 GN=F2 PE=1 SV=2
P08709	2	2	439377	319942	331654	128640	319576	235055	363658	227757	F7	Coagulation factor VII OS=Homo sapiens (Human) OX=9606 GN=F7 PE=1 SV=1
P00740	16	16	7.55357e+06	5.17177e+06	3.84376e+06	1.22722e+06	5.02588e+06	2.99661e+06	5.52303e+06	3.08323e+06	F9	Coagulation factor IX OS=Homo sapiens (Human) OX=9606 GN=F9 PE=1 SV=2
P05413	77	77	858722	793757	995535	561010	999247	798597	882671	786285	FABP3	Fatty acid-binding protein, heart OS=Homo sapiens (Human) OX=9606 GN=FABP3 PE=1 SV=4	Electron transfer flavoprotein subunit beta
P15090	8	8	4088.75	51092.8	71503.2	24291	89299	74757	42228.2	62782.3	FABP4	Fatty acid-binding protein, adipocyte OS=Homo sapiens (Human) OX=9606 GN=FABP4 PE=1 SV=3	Collagen alpha-2(VI) chain
Q96A26	2	2	304210	160320	149086	133508	144550	115910	204538	131322	FAM162A	Protein FAM162A OS=Homo sapiens (Human) OX=9606 GN=FAM162A PE=1 SV=2
P23142	41	41	5.52155e+06	3.29084e+06	3.35432e+06	1.58442e+06	3.71118e+06	2.02198e+06	4.05557e+06	2.43919e+06	FBLN1	Fibulin-1 OS=Homo sapiens (Human) OX=9606 GN=FBLN1 PE=1 SV=4
P98095	31	31	1.41463e+06	1.01686e+06	847000	301521	809149	416663	1.09283e+06	509111	FBLN2	Fibulin-2 OS=Homo sapiens (Human) OX=9606 GN=FBLN2 PE=1 SV=2
Q9UBX5	13	13	630711	564037	521948	302419	1.23536e+06	564109	572232	700629	FBLN5	Fibulin-5 OS=Homo sapiens (Human) OX=9606 GN=FBLN5 PE=1 SV=1
P35555	3	3	2749766	3510494	3.83589e+06	1967370	1.51905e+06	1.45613e+06	3.36538e+06	1.64752e+06	FBN1	Fibrillin-1 OS=Homo sapiens (Human) OX=9606 GN=FBN1 PE=1 SV=4
Q96AC1	9	9	156822	188170	216556	123018	182085	155972	187183	153692	FERMT2	Fermitin family homolog 2 OS=Homo sapiens (Human) OX=9606 GN=FERMT2 PE=1 SV=1
P02671	24	24	2.49771e+06	1.78308e+06	1.61577e+06	1.16554e+06	1.70823e+06	1.48667e+06	1.96552e+06	1.45348e+06	FGA	Fibrinogen alpha chain OS=Homo sapiens (Human) OX=9606 GN=FGA PE=1 SV=2
P02675	25	25	1.02871e+06	663816	596805	469795	766549	647259	763109	627868	FGB	Fibrinogen beta chain OS=Homo sapiens (Human) OX=9606 GN=FGB PE=1 SV=2
P02679	26	26	950560	724982	589309	359606	855876	721397	754950	645627	FGG	Fibrinogen gamma chain OS=Homo sapiens (Human) OX=9606 GN=FGG PE=1 SV=3
P07954	63	63	429819	499231	626414	314014	597203	440565	518488	450594	FH	Fumarate hydratase, mitochondrial OS=Homo sapiens (Human) OX=9606 GN=FH PE=1 SV=3
Q13642	48	48	840302	705055	724898	385112	558278	475243	756752	472878	FHL1	Four and a half LIM domains protein 1 OS=Homo sapiens (Human) OX=9606 GN=FHL1 PE=1 SV=4
Q14192	34	34	366586	360771	498376	357056	406575	490672	408578	418101	FHL2	Four and a half LIM domains protein 2 OS=Homo sapiens (Human) OX=9606 GN=FHL2 PE=1 SV=3
Q9Y3D6	13	13	517148	402042	308804	192265	396214	322276	409331	303585	FIS1	Mitochondrial fission 1 protein OS=Homo sapiens (Human) OX=9606 GN=FIS1 PE=1 SV=2
P21333	51	51	649819	571094	574192	326803	553595	418606	598368	433001	FLNA	Filamin-A OS=Homo sapiens (Human) OX=9606 GN=FLNA PE=1 SV=4
Q14315	392	392	582569	646013	661277	335677	529310	438158	629953	434382	FLNC	Filamin-C OS=Homo sapiens (Human) OX=9606 GN=FLNC PE=1 SV=3
O75955	8	8	204813	162686	165963	126201	172677	157593	177821	152157	FLOT1	Flotillin-1 OS=Homo sapiens (Human) OX=9606 GN=FLOT1 PE=1 SV=3
Q14254	4	4	251494	235738	189234	126131	183080	168694	225489	159302	FLOT2	Flotillin-2 OS=Homo sapiens (Human) OX=9606 GN=FLOT2 PE=1 SV=2
P17948	18	18	5.00384e+06	3.98183e+06	4.34542e+06	1.00056e+06	3.05435e+06	1.35631e+06	4.4437e+06	1.80374e+06	FLT1	Vascular endothelial growth factor receptor 1 OS=Homo sapiens (Human) OX=9606 GN=FLT1 PE=1 SV=2
Q06828	4	4	129664	146888	164321	58114.2	124386	92328.2	146958	91609.6	FMOD	Fibromodulin OS=Homo sapiens (Human) OX=9606 GN=FMOD PE=1 SV=2
P02751	41	41	492690	345846	361167	279093	354317	305425	399901	312945	FN1	Fibronectin OS=Homo sapiens (Human) OX=9606 GN=FN1 PE=1 SV=5
Q5SYB0	10	10	6.42076e+07	5.41547e+07	3.68889e+07	1.3545e+07	2.65953e+07	2.3483e+07	5.17504e+07	2.12077e+07	FRMPD1	FERM and PDZ domain-containing protein 1 OS=Homo sapiens (Human) OX=9606 GN=FRMPD1 PE=1 SV=1
Q92765	12	12	595109	535355	583672	171195	457299	256049	571379	294847	FRZB	Secreted frizzled-related protein 3 OS=Homo sapiens (Human) OX=9606 GN=FRZB PE=1 SV=2
Q14697	3	3	468056	314556	315076	167350	340809	204512	365896	237557	GANAB	Neutral alpha-glucosidase AB OS=Homo sapiens (Human) OX=9606 GN=GANAB PE=1 SV=3
P04406	190	190	439300	385247	671251	153523	652030	435607	498599	413720	GAPDH	Glyceraldehyde-3-phosphate dehydrogenase OS=Homo sapiens (Human) OX=9606 GN=GAPDH PE=1 SV=3
P02774	8	8	500341	390643	439997	169797	358728	241877	443660	256801	GC	Vitamin D-binding protein OS=Homo sapiens (Human) OX=9606 GN=GC PE=1 SV=2
P31150	25	25	60593	80272	84455	35569	102117	72015	75106.7	69900.3	GDI1	Rab GDP dissociation inhibitor alpha OS=Homo sapiens (Human) OX=9606 GN=GDI1 PE=1 SV=2
P50395	43	43	200279	153340	106638	64524.8	140008	149248	153419	117927	GDI2	Rab GDP dissociation inhibitor beta OS=Homo sapiens (Human) OX=9606 GN=GDI2 PE=1 SV=2
P35754	3	3	1298995	944728	722302	380942	804607	791347	988675	658965	GLRX	Glutaredoxin-1 OS=Homo sapiens (Human) OX=9606 GN=GLRX PE=1 SV=2
Q86SX6	9	9	87981.6	181692	254288	54432.2	336659	217106	174654	202732	GLRX5	Glutaredoxin-related protein 5, mitochondrial OS=Homo sapiens (Human) OX=9606 GN=GLRX5 PE=1 SV=2
P00367	36	36	497651	428854	529345	274380	528175	347750	485284	383435	GLUD1	Glutamate dehydrogenase 1, mitochondrial OS=Homo sapiens (Human) OX=9606 GN=GLUD1 PE=1 SV=2	Cadherin-1
P04899	9	9	84272	153560	173393	94664	198036	152910	137075	148537	GNAI2	Guanine nucleotide-binding protein G(i) subunit alpha-2 OS=Homo sapiens (Human) OX=9606 GN=GNAI2 PE=1 SV=3
Q5JWF2	6	6	590396	430247	368678	221219	355282	278646	463107	285049	GNAS	Guanine nucleotide-binding protein G(s) subunit alpha isoforms XLas OS=Homo sapiens (Human) OX=9606 GN=GNAS PE=1 SV=2
P17174	43	43	374014	498653	560726	276166	522536	428056	477798	408919	GOT1	Aspartate aminotransferase, cytoplasmic OS=Homo sapiens (Human) OX=9606 GN=GOT1 PE=1 SV=3
P00505	64	64	483624	394023	405065	263411	475003	325865	427571	354760	GOT2	Aspartate aminotransferase, mitochondrial OS=Homo sapiens (Human) OX=9606 GN=GOT2 PE=1 SV=3
P35052	9	9	399272	318165	313212	246113	392158	273204	343550	303825	GPC1	Glypican-1 OS=Homo sapiens (Human) OX=9606 GN=GPC1 PE=1 SV=2	Secreted frizzled-related protein 1
Q8N335	8	8	251481	257567	238838	113212	200372	167237	249295	160274	GPD1L	Glycerol-3-phosphate dehydrogenase 1-like protein OS=Homo sapiens (Human) OX=9606 GN=GPD1L PE=1 SV=1
P06744	26	26	462636	453418	455257	235754	460201	375625	457104	357193	GPI	Glucose-6-phosphate isomerase OS=Homo sapiens (Human) OX=9606 GN=GPI PE=1 SV=4
Q14956	13	13	2.2388e+06	2.1279e+06	1.57079e+06	1.62778e+06	1.62114e+06	1762234	1.97916e+06	1.67039e+06	GPNMB	Transmembrane glycoprotein NMB OS=Homo sapiens (Human) OX=9606 GN=GPNMB PE=1 SV=2
Q13098	2	2	297351	242400	227523	117166	156208	146916	255758	140097	GPS1	COP9 signalosome complex subunit 1 OS=Homo sapiens (Human) OX=9606 GN=GPS1 PE=1 SV=4
P22352	8	8	635886	475182	379060	252369	490753	331185	496709	358102	GPX3	Glutathione peroxidase 3 OS=Homo sapiens (Human) OX=9606 GN=GPX3 PE=1 SV=2
P06396	153	153	1.2251e+06	866721	986360	682315	862852	625565	1.02606e+06	723577	GSN	Gelsolin OS=Homo sapiens (Human) OX=9606 GN=GSN PE=1 SV=1
Q9Y2Q3	13	13	609096	458086	450605	239930	404432	354917	505929	333093	GSTK1	Glutathione S-transferase kappa 1 OS=Homo sapiens (Human) OX=9606 GN=GSTK1 PE=1 SV=3
P78417	6	6	779878	578922	440269	290370	621101	437574	599690	449682	GSTO1	Glutathione S-transferase omega-1 OS=Homo sapiens (Human) OX=9606 GN=GSTO1 PE=1 SV=2
P09211	7	7	597502	403325	372958	202826	353258	250591	457928	268892	GSTP1	Glutathione S-transferase P OS=Homo sapiens (Human) OX=9606 GN=GSTP1 PE=1 SV=2
P46976	11	11	1.13055e+06	1.04608e+06	1.00866e+06	464236	930387	685625	1.06176e+06	693416	GYG1	Glycogenin-1 OS=Homo sapiens (Human) OX=9606 GN=GYG1 PE=1 SV=4
P13807	23	23	635819	640725	487866	509645	955601	746974	588136	737407	GYS1	Glycogen [starch] synthase, muscle OS=Homo sapiens (Human) OX=9606 GN=GYS1 PE=1 SV=2
P07305	20	20	580440	986940	1.07593e+06	453412	734282	716232	881104	634642	H1-0	Histone H1.0 OS=Homo sapiens (Human) OX=9606 GN=H1-0 PE=1 SV=3
P16403	58	58	3.56655e+06	2861055	2.83589e+06	1.40222e+06	1.48741e+06	1.14205e+06	3.08783e+06	1.34389e+06	H1-2	Histone H1.2 OS=Homo sapiens (Human) OX=9606 GN=H1-2 PE=1 SV=2
P16402	54	54	740781	556820	632008	343092	373544	300975	643203	339204	H1-3	Histone H1.3 OS=Homo sapiens (Human) OX=9606 GN=H1-3 PE=1 SV=2	Lipoprotein lipase
P10412	62	62	6.33223e+06	5.81291e+06	7.06875e+06	2.28522e+06	3.58663e+06	2759702	6.40463e+06	2.87718e+06	H1-4	Histone H1.4 OS=Homo sapiens (Human) OX=9606 GN=H1-4 PE=1 SV=2
P16401	21	21	779327	1.00942e+06	1.26013e+06	289747	2.58321e+06	895374	1.01629e+06	1.25611e+06	H1-5	Histone H1.5 OS=Homo sapiens (Human) OX=9606 GN=H1-5 PE=1 SV=3
P16104	30	30	NA	1087685	1344216	1432977	963078	1199714	1.21595e+06	1.19859e+06	H2AX	Histone H2AX OS=Homo sapiens (Human) OX=9606 GN=H2AX PE=1 SV=2
P84243	27	27	14404.6	13877.2	14044	10743.4	19564	15838.4	14108.6	15381.9	H3-3A; H3-3B	Histone H3.3 OS=Homo sapiens (Human) OX=9606 GN=H3-3B PE=1 SV=2
P62805	94	94	951537	1.11657e+06	1.36338e+06	644058	893470	810931	1.14383e+06	782820	H4C1; H4C2; H4C3; H4C4; H4C5; H4C6; H4C8; H4C9; H4C11; H4C12; H4C13; H4C14; H4C15; H4C16	Histone H4 OS=Homo sapiens (Human) OX=9606 GN=H4C14 PE=1 SV=2
Q16836	60	60	519411	583703	782046	213876	552672	404509	628386	390352	HADH	Hydroxyacyl-coenzyme A dehydrogenase, mitochondrial OS=Homo sapiens (Human) OX=9606 GN=HADH PE=1 SV=3
P40939	311	311	1.86183e+06	1.06263e+06	1.19498e+06	811427	1.518e+06	1.08194e+06	1.37315e+06	1.13712e+06	HADHA	Trifunctional enzyme subunit alpha, mitochondrial OS=Homo sapiens (Human) OX=9606 GN=HADHA PE=1 SV=2
P55084	190	190	2.4359e+06	1.45094e+06	1.67435e+06	1.06281e+06	2.10835e+06	1.49065e+06	1.85373e+06	1.55394e+06	HADHB	Trifunctional enzyme subunit beta, mitochondrial OS=Homo sapiens (Human) OX=9606 GN=HADHB PE=1 SV=3
P10915	13	13	5.49357e+06	4.37783e+06	2.69663e+06	387438	3.56725e+06	1.00192e+06	4.18934e+06	1.6522e+06	HAPLN1	Hyaluronan and proteoglycan link protein 1 OS=Homo sapiens (Human) OX=9606 GN=HAPLN1 PE=2 SV=2
P69905	88	88	756650	1.20776e+06	2.38305e+06	351322	1.47176e+06	885604	1.44915e+06	902895	HBA1; HBA2	Hemoglobin subunit alpha OS=Homo sapiens (Human) OX=9606 GN=HBA2 PE=1 SV=2
P68871	243	243	848352	550772	718661	519327	726450	510574	705928	585450	HBB	Hemoglobin subunit beta OS=Homo sapiens (Human) OX=9606 GN=HBB PE=1 SV=2
P02042	226	226	252907	220904	297203	132791	234490	154996	257005	174092	HBD	Hemoglobin subunit delta OS=Homo sapiens (Human) OX=9606 GN=HBD PE=1 SV=2
Q9BXW7	3	3	328904	198130	177223	93042.7	227773	144620	234752	155145	HDHD5	Haloacid dehalogenase-like hydrolase domain-containing 5 OS=Homo sapiens (Human) OX=9606 GN=HDHD5 PE=1 SV=1
P14210	2	2	2.33209e+06	1.90103e+06	1.95686e+06	906830	2489167	1328205	2.06333e+06	1574734	HGF	Hepatocyte growth factor OS=Homo sapiens (Human) OX=9606 GN=HGF PE=1 SV=2
P31937	10	10	234809	283823	263438	108247	310168	208338	260690	208918	HIBADH	3-hydroxyisobutyrate dehydrogenase, mitochondrial OS=Homo sapiens (Human) OX=9606 GN=HIBADH PE=1 SV=2
Q9BX68	8	8	473575	273373	265365	203075	264377	227095	337438	231516	HINT2	Histidine triad nucleotide-binding protein 2, mitochondrial OS=Homo sapiens (Human) OX=9606 GN=HINT2 PE=1 SV=1
P19367	59	59	581778	540332	509312	376418	440010	351241	543807	389223	HK1	Hexokinase-1 OS=Homo sapiens (Human) OX=9606 GN=HK1 PE=1 SV=3
Q96RW7	8	8	443839	321353	217739	197213	452979	298981	327643	316391	HMCN1	Hemicentin-1 OS=Homo sapiens (Human) OX=9606 GN=HMCN1 PE=1 SV=2
P35914	4	4	25986.8	67955.8	76810.8	17686.5	80219.5	57563.5	56917.8	51823.2	HMGCL	Hydroxymethylglutaryl-CoA lyase, mitochondrial OS=Homo sapiens (Human) OX=9606 GN=HMGCL PE=1 SV=2
P22626	13	13	197948	292093	342473	181899	260204	262620	277505	234908	HNRNPA2B1	Heterogeneous nuclear ribonucleoproteins A2/B1 OS=Homo sapiens (Human) OX=9606 GN=HNRNPA2B1 PE=1 SV=2
P07910	11	11	222506	292978	247826	152875	229258	189040	254437	190391	HNRNPC	Heterogeneous nuclear ribonucleoproteins C1/C2 OS=Homo sapiens (Human) OX=9606 GN=HNRNPC PE=1 SV=4
Q14103	8	8	43655.5	101775	176468	60357	88020	88487.5	107299	78954.8	HNRNPD	Heterogeneous nuclear ribonucleoprotein D0 OS=Homo sapiens (Human) OX=9606 GN=HNRNPD PE=1 SV=1
P31942	4	4	65526.5	90179	135607	71546	99731.2	87897.8	97104.2	86391.7	HNRNPH3	Heterogeneous nuclear ribonucleoprotein H3 OS=Homo sapiens (Human) OX=9606 GN=HNRNPH3 PE=1 SV=2
P61978	21	21	245869	293584	284320	171016	292550	232771	274591	232112	HNRNPK	Heterogeneous nuclear ribonucleoprotein K OS=Homo sapiens (Human) OX=9606 GN=HNRNPK PE=1 SV=1
P52272	10	10	226979	301170	239080	77351.3	204013	157386	255743	146250	HNRNPM	Heterogeneous nuclear ribonucleoprotein M OS=Homo sapiens (Human) OX=9606 GN=HNRNPM PE=1 SV=3
O43390	8	8	51030.4	65800.8	77910.2	27127.2	69599.6	59844.2	64913.8	52190.3	HNRNPR	Heterogeneous nuclear ribonucleoprotein R OS=Homo sapiens (Human) OX=9606 GN=HNRNPR PE=1 SV=1
Q00839	7	7	233778	491241	861659	245684	430120	370286	528893	348697	HNRNPU	Heterogeneous nuclear ribonucleoprotein U OS=Homo sapiens (Human) OX=9606 GN=HNRNPU PE=1 SV=6	ADP/ATP translocase 1
Q5SSJ5	4	4	238750	185886	163344	99583.2	228373	158432	195994	162130	HP1BP3	Heterochromatin protein 1-binding protein 3 OS=Homo sapiens (Human) OX=9606 GN=HP1BP3 PE=1 SV=1
P02790	7	7	1.38853e+06	1.1048e+06	1.14563e+06	444532	926425	622841	1.21298e+06	664600	HPX	Hemopexin OS=Homo sapiens (Human) OX=9606 GN=HPX PE=1 SV=2
P23327	9	9	2.18528e+06	1392151	1.22223e+06	707501	1.45158e+06	878487	1.59989e+06	1.01252e+06	HRC	Sarcoplasmic reticulum histidine-rich calcium-binding protein OS=Homo sapiens (Human) OX=9606 GN=HRC PE=1 SV=1
P04196	11	11	317050	213827	237055	111513	210656	155970	255977	159379	HRG	Histidine-rich glycoprotein OS=Homo sapiens (Human) OX=9606 GN=HRG PE=1 SV=1	Complement C1q tumor necrosis factor-related protein 5
Q99714	40	40	506633	342202	346400	190849	275260	205430	398412	223846	HSD17B10	3-hydroxyacyl-CoA dehydrogenase type-2 OS=Homo sapiens (Human) OX=9606 GN=HSD17B10 PE=1 SV=3
Q53GQ0	3	3	475743	322634	229334	163898	394434	324076	342570	294136	HSD17B12	Very-long-chain 3-oxoacyl-CoA reductase OS=Homo sapiens (Human) OX=9606 GN=HSD17B12 PE=1 SV=2
P51659	6	6	252251	199642	165521	83884.8	169081	111548	205805	121505	HSD17B4	Peroxisomal multifunctional enzyme type 2 OS=Homo sapiens (Human) OX=9606 GN=HSD17B4 PE=1 SV=3
Q6YN16	44	44	904225	546400	531449	294356	479931	312069	660692	362119	HSDL2	Hydroxysteroid dehydrogenase-like protein 2 OS=Homo sapiens (Human) OX=9606 GN=HSDL2 PE=1 SV=1
P07900	67	67	319805	542682	568812	304155	534295	410721	477100	416390	HSP90AA1	Heat shock protein HSP 90-alpha OS=Homo sapiens (Human) OX=9606 GN=HSP90AA1 PE=1 SV=5
P08238	55	55	2.20646e+06	1130913	991794	1.28981e+06	926986	967868	1.44306e+06	1.06156e+06	HSP90AB1	Heat shock protein HSP 90-beta OS=Homo sapiens (Human) OX=9606 GN=HSP90AB1 PE=1 SV=4
P14625	42	42	904915	790052	802638	394813	967801	667442	832535	676685	HSP90B1	Endoplasmin OS=Homo sapiens (Human) OX=9606 GN=HSP90B1 PE=1 SV=1
P34932	7	7	228378	260187	263954	149328	229943	196520	250839	191930	HSPA4	Heat shock 70 kDa protein 4 OS=Homo sapiens (Human) OX=9606 GN=HSPA4 PE=1 SV=4
P11142	161	161	310046	440137	477227	222858	504556	374565	409137	367326	HSPA8	Heat shock cognate 71 kDa protein OS=Homo sapiens (Human) OX=9606 GN=HSPA8 PE=1 SV=1
P38646	115	115	1.22782e+06	860401	932212	454307	801705	530143	1.00681e+06	595385	HSPA9	Stress-70 protein, mitochondrial OS=Homo sapiens (Human) OX=9606 GN=HSPA9 PE=1 SV=2
P04792	91	91	618888	518590	694569	384201	649317	524776	610682	519431	HSPB1	Heat shock protein beta-1 OS=Homo sapiens (Human) OX=9606 GN=HSPB1 PE=1 SV=2
Q16082	10	10	88556.8	285378	365856	172190	288872	265165	246597	242076	HSPB2	Heat shock protein beta-2 OS=Homo sapiens (Human) OX=9606 GN=HSPB2 PE=1 SV=2
O14558	32	32	1.03288e+06	1.14896e+06	1.01579e+06	833719	1.04172e+06	981493	1.06588e+06	952312	HSPB6	Heat shock protein beta-6 OS=Homo sapiens (Human) OX=9606 GN=HSPB6 PE=1 SV=2
Q9UBY9	29	29	388938	391268	378774	182928	322968	258982	386327	254959	HSPB7	Heat shock protein beta-7 OS=Homo sapiens (Human) OX=9606 GN=HSPB7 PE=1 SV=1	Collagen alpha-1(VI) chain
Q9UJY1	2	2	1027014	699940	671800	449603	726806	585500	799585	587303	HSPB8	Heat shock protein beta-8 OS=Homo sapiens (Human) OX=9606 GN=HSPB8 PE=1 SV=1
P10809	256	256	254944	233054	294888	145203	373873	212251	260962	243776	HSPD1	60 kDa heat shock protein, mitochondrial OS=Homo sapiens (Human) OX=9606 GN=HSPD1 PE=1 SV=2
P61604	38	38	572911	944359	1.1728e+06	494539	940040	762879	896691	732486	HSPE1	10 kDa heat shock protein, mitochondrial OS=Homo sapiens (Human) OX=9606 GN=HSPE1 PE=1 SV=2
P98160	270	270	706620	599669	543178	274490	544662	401004	616489	406718	HSPG2	Basement membrane-specific heparan sulfate proteoglycan core protein OS=Homo sapiens (Human) OX=9606 GN=HSPG2 PE=1 SV=4
Q92743	30	30	1.28659e+06	1.07173e+06	1.6201e+06	468215	1546948	595579	1.32614e+06	870247	HTRA1	Serine protease HTRA1 OS=Homo sapiens (Human) OX=9606 GN=HTRA1 PE=1 SV=1
P83110	13	13	1.64448e+06	1168876	938793	288709	729994	429837	1.25072e+06	482847	HTRA3	Serine protease HTRA3 OS=Homo sapiens (Human) OX=9606 GN=HTRA3 PE=1 SV=2
Q9Y4L1	2	2	80211	88600.5	79603.5	33896.5	104840	65841	82805	68192.5	HYOU1	Hypoxia up-regulated protein 1 OS=Homo sapiens (Human) OX=9606 GN=HYOU1 PE=1 SV=1
Q9NSE4	7	7	228047	124334	110765	80230.4	127857	111894	154382	106661	IARS2	Isoleucine--tRNA ligase, mitochondrial OS=Homo sapiens (Human) OX=9606 GN=IARS2 PE=1 SV=2
O75874	16	16	62456	107275	126076	69572.3	214781	163384	98602.3	149246	IDH1	Isocitrate dehydrogenase [NADP] cytoplasmic OS=Homo sapiens (Human) OX=9606 GN=IDH1 PE=1 SV=2
P48735	212	212	2.898e+06	2.06433e+06	1.9993e+06	993727	1.53141e+06	1.17488e+06	2.32054e+06	1.23334e+06	IDH2	Isocitrate dehydrogenase [NADP], mitochondrial OS=Homo sapiens (Human) OX=9606 GN=IDH2 PE=1 SV=2
P50213	68	68	791811	772824	884196	301447	875389	599899	816277	592245	IDH3A	Isocitrate dehydrogenase [NAD] subunit alpha, mitochondrial OS=Homo sapiens (Human) OX=9606 GN=IDH3A PE=1 SV=1
O43837	26	26	572995	910012	819958	208796	593066	407923	767655	403262	IDH3B	Isocitrate dehydrogenase [NAD] subunit beta, mitochondrial OS=Homo sapiens (Human) OX=9606 GN=IDH3B PE=1 SV=2	Serum amyloid P-component
P51553	7	7	1.09191e+06	1.22231e+06	1.16416e+06	661166	1.21354e+06	903625	1.15946e+06	926111	IDH3G	Isocitrate dehydrogenase [NAD] subunit gamma, mitochondrial OS=Homo sapiens (Human) OX=9606 GN=IDH3G PE=1 SV=1
P35858	24	24	1.35217e+06	664614	519458	354654	919323	590056	845415	621344	IGFALS	Insulin-like growth factor-binding protein complex acid labile subunit OS=Homo sapiens (Human) OX=9606 GN=IGFALS PE=1 SV=1
P01876	7	7	358105	280237	220409	70475	192006	134759	286250	132413	IGHA1	Immunoglobulin heavy constant alpha 1 OS=Homo sapiens (Human) OX=9606 GN=IGHA1 PE=1 SV=2
P01857	88	88	3.46913e+06	1.73759e+06	2.00774e+06	905938	1.84322e+06	1079466	2.40482e+06	1.27621e+06	IGHG1	Immunoglobulin heavy constant gamma 1 OS=Homo sapiens (Human) OX=9606 GN=IGHG1 PE=1 SV=1	Out at first protein homolog
P01859	38	38	1.90756e+06	1.29285e+06	1.36473e+06	654169	966715	693145	1.52172e+06	771343	IGHG2	Immunoglobulin heavy constant gamma 2 OS=Homo sapiens (Human) OX=9606 GN=IGHG2 PE=1 SV=2
P01860	48	48	981117	584527	565461	397467	846621	502982	710368	582357	IGHG3	Immunoglobulin heavy constant gamma 3 OS=Homo sapiens (Human) OX=9606 GN=IGHG3 PE=1 SV=2	Disks large-associated protein 3
P01861	38	38	319436	173201	183971	84665.2	144532	95164.5	225536	108121	IGHG4	Immunoglobulin heavy constant gamma 4 OS=Homo sapiens (Human) OX=9606 GN=IGHG4 PE=1 SV=1
S4R460	7	7	130737	238806	284623	155307	232782	230868	218055	206319	IGHV3OR16-9	Ig-like domain-containing protein OS=Homo sapiens (Human) OX=9606 GN=IGHV3OR16-9 PE=1 SV=2
P01834	56	56	400577	286768	269601	168872	222531	164606	318982	185336	IGKC	Immunoglobulin kappa constant OS=Homo sapiens (Human) OX=9606 GN=IGKC PE=1 SV=2
Q6WRI0	4	4	497793	482042	520956	240784	554956	406970	500263	400903	IGSF10	Immunoglobulin superfamily member 10 OS=Homo sapiens (Human) OX=9606 GN=IGSF10 PE=1 SV=1
Q12905	4	4	203884	259026	253980	141303	245878	186329	238963	191170	ILF2	Interleukin enhancer-binding factor 2 OS=Homo sapiens (Human) OX=9606 GN=ILF2 PE=1 SV=2
Q13418	15	15	500124	451761	406309	225383	415461	362872	452731	334572	ILK	Integrin-linked protein kinase OS=Homo sapiens (Human) OX=9606 GN=ILK PE=1 SV=2
Q16891	98	98	1.01661e+06	924555	1.02486e+06	402375	687164	479470	988677	523003	IMMT	MICOS complex subunit MIC60 OS=Homo sapiens (Human) OX=9606 GN=IMMT PE=1 SV=1
O00410	5	5	117454	98475.2	90431.8	85076	96455.2	96194.8	102120	92575.3	IPO5	Importin-5 OS=Homo sapiens (Human) OX=9606 GN=IPO5 PE=1 SV=4
P46940	3	3	200974	187626	240718	95479	177019	143376	209773	138624	IQGAP1	Ras GTPase-activating-like protein IQGAP1 OS=Homo sapiens (Human) OX=9606 GN=IQGAP1 PE=1 SV=1
Q96CN7	3	3	233327	163278	148591	78564.7	150651	113016	181732	114077	ISOC1	Isochorismatase domain-containing protein 1 OS=Homo sapiens (Human) OX=9606 GN=ISOC1 PE=1 SV=3
Q13683	8	8	1.30169e+06	738262	570078	521458	892543	706989	870011	706996	ITGA7	Integrin alpha-7 OS=Homo sapiens (Human) OX=9606 GN=ITGA7 PE=1 SV=3	Myosin-7
P05556	19	19	677228	587575	533472	293057	707609	553024	599425	517897	ITGB1	Integrin beta-1 OS=Homo sapiens (Human) OX=9606 GN=ITGB1 PE=1 SV=2
P19827	14	14	2.05569e+06	1.60507e+06	1.01259e+06	512068	742469	678747	1.55778e+06	644428	ITIH1	Inter-alpha-trypsin inhibitor heavy chain H1 OS=Homo sapiens (Human) OX=9606 GN=ITIH1 PE=1 SV=3
P19823	20	20	1.68392e+06	1.17343e+06	1.12696e+06	570802	1.03777e+06	638749	1.3281e+06	749107	ITIH2	Inter-alpha-trypsin inhibitor heavy chain H2 OS=Homo sapiens (Human) OX=9606 GN=ITIH2 PE=1 SV=2
Q06033	5	5	97130.8	139185	160353	210753	428487	310576	132223	316605	ITIH3	Inter-alpha-trypsin inhibitor heavy chain H3 OS=Homo sapiens (Human) OX=9606 GN=ITIH3 PE=1 SV=2
Q14624	10	10	1.0785e+06	935124	458442	156634	619539	434749	824021	403641	ITIH4	Inter-alpha-trypsin inhibitor heavy chain H4 OS=Homo sapiens (Human) OX=9606 GN=ITIH4 PE=1 SV=4	Histone H1.4
Q86UX2	6	6	231878	161388	147393	62882.7	162222	104860	180219	109988	ITIH5	Inter-alpha-trypsin inhibitor heavy chain H5 OS=Homo sapiens (Human) OX=9606 GN=ITIH5 PE=2 SV=2
Q9Y287	3	3	338869	221568	220817	121976	282151	197870	260418	200666	ITM2B	Integral membrane protein 2B OS=Homo sapiens (Human) OX=9606 GN=ITM2B PE=1 SV=1
P26440	23	23	428478	580925	656304	339911	594292	513800	555236	482668	IVD	Isovaleryl-CoA dehydrogenase, mitochondrial OS=Homo sapiens (Human) OX=9606 GN=IVD PE=1 SV=2
P14923	42	42	419450	358275	335737	207225	314991	246014	371154	256077	JUP	Junction plakoglobin OS=Homo sapiens (Human) OX=9606 GN=JUP PE=1 SV=3
Q96CX2	2	2	91521	101097	127452	59939	91008	76830	106690	75925.7	KCTD12	BTB/POZ domain-containing protein KCTD12 OS=Homo sapiens (Human) OX=9606 GN=KCTD12 PE=1 SV=1
P82909	4	4	1.22418e+06	962810	1.02828e+06	406940	1.25856e+06	674242	1.07175e+06	779914	KGD4	28S ribosomal protein S36, mitochondrial OS=Homo sapiens (Human) OX=9606 GN=MRPS36 PE=1 SV=2
P52732	3	3	2.12185e+06	1588867	1.19131e+06	538937	611058	673965	1.63401e+06	607987	KIF11	Kinesin-like protein KIF11 OS=Homo sapiens (Human) OX=9606 GN=KIF11 PE=1 SV=2
P03952	6	6	1.29089e+06	878675	925592	527547	1.1051e+06	773569	1.03172e+06	802072	KLKB1	Plasma kallikrein OS=Homo sapiens (Human) OX=9606 GN=KLKB1 PE=1 SV=1
P01042	6	6	1.0197e+06	845675	798227	879434	889164	710561	887866	826386	KNG1	Kininogen-1 OS=Homo sapiens (Human) OX=9606 GN=KNG1 PE=1 SV=2
O00629	4	4	76124.7	71579	69500.7	77676.7	75033.7	72150.7	72401.4	74953.7	KPNA4	Importin subunit alpha-3 OS=Homo sapiens (Human) OX=9606 GN=KPNA4 PE=1 SV=1
Q14974	16	16	220240	221472	208933	122852	233088	204841	216882	186927	KPNB1	Importin subunit beta-1 OS=Homo sapiens (Human) OX=9606 GN=KPNB1 PE=1 SV=2
P04264	21	21	1.26116e+06	1.73305e+06	1.0242e+06	459452	517082	563609	1.33947e+06	513381	KRT1	Keratin, type II cytoskeletal 1 OS=Homo sapiens (Human) OX=9606 GN=KRT1 PE=1 SV=6	NADH dehydrogenase [ubiquinone] 1 alpha subcomplex subunit 8
Q6YP21	6	6	1.6296e+06	1.0269e+06	851988	425093	997232	752440	1.16949e+06	724922	KYAT3	Kynurenine--oxoglutarate transaminase 3 OS=Homo sapiens (Human) OX=9606 GN=KYAT3 PE=1 SV=1
Q9H9P8	3	3	395374	363574	376181	182653	317764	249218	378376	249878	L2HGDH	L-2-hydroxyglutarate dehydrogenase, mitochondrial OS=Homo sapiens (Human) OX=9606 GN=L2HGDH PE=1 SV=3
P83111	2	2	278356	171551	149946	121836	235058	180208	199951	179034	LACTB	Serine beta-lactamase-like protein LACTB, mitochondrial OS=Homo sapiens (Human) OX=9606 GN=LACTB PE=1 SV=2
P24043	61	61	615060	510103	495026	282856	434153	322373	540063	346461	LAMA2	Laminin subunit alpha-2 OS=Homo sapiens (Human) OX=9606 GN=LAMA2 PE=1 SV=4
Q16363	18	18	460875	424492	437003	196716	454306	330546	440790	327189	LAMA4	Laminin subunit alpha-4 OS=Homo sapiens (Human) OX=9606 GN=LAMA4 PE=1 SV=4
O15230	22	22	2.10823e+06	1.78264e+06	1.2029e+06	572389	873243	724844	1.69792e+06	723492	LAMA5	Laminin subunit alpha-5 OS=Homo sapiens (Human) OX=9606 GN=LAMA5 PE=1 SV=8
P07942	25	25	453398	411240	463120	254551	415909	285367	442586	318609	LAMB1	Laminin subunit beta-1 OS=Homo sapiens (Human) OX=9606 GN=LAMB1 PE=1 SV=2
P55268	63	63	444027	348830	377438	289128	380297	281449	390099	316958	LAMB2	Laminin subunit beta-2 OS=Homo sapiens (Human) OX=9606 GN=LAMB2 PE=1 SV=2
P11047	76	76	435321	417563	497029	294132	474694	327201	449971	365342	LAMC1	Laminin subunit gamma-1 OS=Homo sapiens (Human) OX=9606 GN=LAMC1 PE=1 SV=3	Glia-derived nexin
P11279	3	3	179452	109618	71928.7	73670.7	133424	101375	120333	102823	LAMP1	Lysosome-associated membrane glycoprotein 1 OS=Homo sapiens (Human) OX=9606 GN=LAMP1 PE=1 SV=3
P28838	5	5	559366	452513	421065	186138	511306	363378	477648	353607	LAP3	Cytosol aminopeptidase OS=Homo sapiens (Human) OX=9606 GN=LAP3 PE=1 SV=3
P18428	125	125	2.86389e+06	1.89896e+06	2.35149e+06	570515	2.79485e+06	1.21223e+06	2.37145e+06	1.52587e+06	LBP	Lipopolysaccharide-binding protein OS=Homo sapiens (Human) OX=9606 GN=LBP PE=1 SV=3
O75112	123	123	449759	401746	399694	239230	449176	367549	417067	351985	LDB3	LIM domain-binding protein 3 OS=Homo sapiens (Human) OX=9606 GN=LDB3 PE=1 SV=2
P00338	20	20	489171	399787	395335	197551	276277	226130	428098	233319	LDHA	L-lactate dehydrogenase A chain OS=Homo sapiens (Human) OX=9606 GN=LDHA PE=1 SV=2
P07195	106	106	456266	477667	659757	289161	533644	431607	531230	418138	LDHB	L-lactate dehydrogenase B chain OS=Homo sapiens (Human) OX=9606 GN=LDHB PE=1 SV=2
O95202	6	6	259619	179162	196261	118640	181564	125902	211681	142035	LETM1	Mitochondrial proton/calcium exchanger protein OS=Homo sapiens (Human) OX=9606 GN=LETM1 PE=1 SV=1
P09382	62	62	1.56152e+06	1.17757e+06	1.71689e+06	1.6633e+06	2.51095e+06	2.41308e+06	1.48533e+06	2.19578e+06	LGALS1	Galectin-1 OS=Homo sapiens (Human) OX=9606 GN=LGALS1 PE=1 SV=2
P17931	12	12	1.0284e+06	734656	717983	430537	679234	609797	827014	573189	LGALS3	Galectin-3 OS=Homo sapiens (Human) OX=9606 GN=LGALS3 PE=1 SV=5
Q08380	9	9	229950	159464	179323	114733	204159	124801	189579	147897	LGALS3BP	Galectin-3-binding protein OS=Homo sapiens (Human) OX=9606 GN=LGALS3BP PE=1 SV=1
P02545	86	86	214702	284065	406682	231654	351448	298020	301817	293707	LMNA	Prelamin-A/C OS=Homo sapiens (Human) OX=9606 GN=LMNA PE=1 SV=1
Q03252	3	3	341039	337924	432624	285830	280571	265597	370529	277333	LMNB2	Lamin-B2 OS=Homo sapiens (Human) OX=9606 GN=LMNB2 PE=1 SV=4
P36776	17	17	670111	469658	467676	225207	491738	301640	535815	339528	LONP1	Lon protease homolog, mitochondrial OS=Homo sapiens (Human) OX=9606 GN=LONP1 PE=1 SV=2
P06858	43	43	3.00588e+06	2.88361e+06	2.08007e+06	399198	1.18977e+06	657611	2.65652e+06	748861	LPL	Lipoprotein lipase OS=Homo sapiens (Human) OX=9606 GN=LPL PE=1 SV=1
Q93052	2	2	825730	830800	753723	381672	889912	687668	803418	653084	LPP	Lipoma-preferred partner OS=Homo sapiens (Human) OX=9606 GN=LPP PE=1 SV=1
P42704	13	13	859568	605131	520475	310601	399030	319262	661725	342964	LRPPRC	Leucine-rich PPR motif-containing protein, mitochondrial OS=Homo sapiens (Human) OX=9606 GN=LRPPRC PE=1 SV=3
Q8N6Y2	2	2	955573	576748	491234	302616	742525	466303	674518	503815	LRRC17	Leucine-rich repeat-containing protein 17 OS=Homo sapiens (Human) OX=9606 GN=LRRC17 PE=2 SV=1
P51884	63	63	771473	555177	530099	367505	537794	422466	618916	442588	LUM	Lumican OS=Homo sapiens (Human) OX=9606 GN=LUM PE=1 SV=2
O75608	9	9	550076	429536	376979	130042	388025	251588	452197	256552	LYPLA1	Acyl-protein thioesterase 1 OS=Homo sapiens (Human) OX=9606 GN=LYPLA1 PE=1 SV=1
P61626	3	3	1.3326e+06	862547	756683	350500	707454	465131	983945	507695	LYZ	Lysozyme C OS=Homo sapiens (Human) OX=9606 GN=LYZ PE=1 SV=1
Q9UPN3	3	3	93803.7	405179	470192	72764.7	480963	347108	323058	300279	MACF1	Microtubule-actin cross-linking factor 1, isoforms 1/2/3/5 OS=Homo sapiens (Human) OX=9606 GN=MACF1 PE=1 SV=4
Q9BQ69	3	3	606257	470077	469987	198981	473533	336290	515440	336268	MACROD1	ADP-ribose glycohydrolase MACROD1 OS=Homo sapiens (Human) OX=9606 GN=MACROD1 PE=1 SV=2
O75367	6	6	814882	567395	507606	292470	450962	360279	629961	367904	MACROH2A1	Core histone macro-H2A.1 OS=Homo sapiens (Human) OX=9606 GN=MACROH2A1 PE=1 SV=4
P21397	40	40	1.19333e+06	766521	695612	549897	708324	589347	885153	615856	MAOA	Amine oxidase [flavin-containing] A OS=Homo sapiens (Human) OX=9606 GN=MAOA PE=1 SV=1
P27338	48	48	1.24921e+06	781402	758376	565173	610474	627029	929664	600892	MAOB	Amine oxidase [flavin-containing] B OS=Homo sapiens (Human) OX=9606 GN=MAOB PE=1 SV=3
P02144	150	150	489597	279110	577323	258097	368841	257051	448677	294663	MB	Myoglobin OS=Homo sapiens (Human) OX=9606 GN=MB PE=1 SV=2
Q9HCC0	9	9	553726	418545	370750	270493	449939	323044	447674	347826	MCCC2	Methylcrotonoyl-CoA carboxylase beta chain, mitochondrial OS=Homo sapiens (Human) OX=9606 GN=MCCC2 PE=1 SV=1
P40925	78	78	424017	364054	495089	211958	418522	308782	427720	313087	MDH1	Malate dehydrogenase, cytoplasmic OS=Homo sapiens (Human) OX=9606 GN=MDH1 PE=1 SV=4
P40926	227	227	344079	336744	460264	234182	466859	329281	380362	343441	MDH2	Malate dehydrogenase, mitochondrial OS=Homo sapiens (Human) OX=9606 GN=MDH2 PE=1 SV=3
P55083	9	9	2.45751e+06	1.96402e+06	1.66623e+06	347970	587285	430282	2.02925e+06	455179	MFAP4	Microfibril-associated glycoprotein 4 OS=Homo sapiens (Human) OX=9606 GN=MFAP4 PE=1 SV=2
Q08431	32	32	1.778e+06	1.28884e+06	929393	447952	1.32901e+06	864925	1.33208e+06	880629	MFGE8	Lactadherin OS=Homo sapiens (Human) OX=9606 GN=MFGE8 PE=1 SV=3
P08493	9	9	1.81711e+06	932434	781596	412358	889048	658744	1.17705e+06	653383	MGP	Matrix Gla protein OS=Homo sapiens (Human) OX=9606 GN=MGP PE=1 SV=2
O14880	18	18	5.91463e+06	3.0039e+06	3171206	3.51227e+06	2.55146e+06	2.74415e+06	4.02991e+06	2.93596e+06	MGST3	Microsomal glutathione S-transferase 3 OS=Homo sapiens (Human) OX=9606 GN=MGST3 PE=1 SV=1
Q5XKP0	6	6	2.24768e+06	1.25459e+06	1.56954e+06	831651	1.0357e+06	688806	1690601	852054	MICOS13	MICOS complex subunit MIC13 OS=Homo sapiens (Human) OX=9606 GN=MICOS13 PE=1 SV=1
O95822	3	3	324725	263321	213242	115662	206132	158985	267096	160260	MLYCD	Malonyl-CoA decarboxylase, mitochondrial OS=Homo sapiens (Human) OX=9606 GN=MLYCD PE=1 SV=3
P22033	7	7	440007	326998	318942	169050	339336	273656	361983	260681	MMUT	Methylmalonyl-CoA mutase, mitochondrial OS=Homo sapiens (Human) OX=9606 GN=MMUT PE=1 SV=4
Q9Y5U8	6	6	563864	447630	442714	314089	361958	308054	484736	328034	MPC1	Mitochondrial pyruvate carrier 1 OS=Homo sapiens (Human) OX=9606 GN=MPC1 PE=1 SV=1
O95563	12	12	1.26366e+06	938900	938854	638392	967788	676195	1.04714e+06	760792	MPC2	Mitochondrial pyruvate carrier 2 OS=Homo sapiens (Human) OX=9606 GN=MPC2 PE=1 SV=1
Q9H2W1	5	5	NA	222393	296581	289839	344157	345446	259487	326481	MS4A6A	Membrane-spanning 4-domains subfamily A member 6A OS=Homo sapiens (Human) OX=9606 GN=MS4A6A PE=2 SV=1
P26038	45	45	756445	668928	623068	276253	528270	374691	682814	393071	MSN	Moesin OS=Homo sapiens (Human) OX=9606 GN=MSN PE=1 SV=3
Q969Z3	4	4	486123	362496	285950	166074	349063	243157	378190	252765	MTARC2	Mitochondrial amidoxime reducing component 2 OS=Homo sapiens (Human) OX=9606 GN=MTARC2 PE=1 SV=1
P00846	10	10	4.35759e+06	2.50055e+06	2.14879e+06	1.57903e+06	2.22905e+06	2272264	3002311	2.02678e+06	MT-ATP6	ATP synthase subunit a OS=Homo sapiens (Human) OX=9606 GN=MT-ATP6 PE=1 SV=1
Q9Y6C9	3	3	627960	537150	436015	307229	581512	488133	533708	458958	MTCH2	Mitochondrial carrier homolog 2 OS=Homo sapiens (Human) OX=9606 GN=MTCH2 PE=1 SV=1
P00403	45	45	7.80667e+06	4.45166e+06	4.10415e+06	4.12015e+06	3.21228e+06	3.33332e+06	5.45416e+06	3.55525e+06	MT-CO2	Cytochrome c oxidase subunit 2 OS=Homo sapiens (Human) OX=9606 GN=MT-CO2 PE=1 SV=1
O75431	6	6	950012	634968	786261	352855	544396	429468	790414	442240	MTX2	Metaxin-2 OS=Homo sapiens (Human) OX=9606 GN=MTX2 PE=1 SV=1
Q9NR99	14	14	1.02201e+06	755726	877403	407484	825944	436923	885045	556784	MXRA5	Matrix-remodeling-associated protein 5 OS=Homo sapiens (Human) OX=9606 GN=MXRA5 PE=1 SV=3
Q14896	491	491	502776	532013	607260	444447	504691	480663	547349	476601	MYBPC3	Myosin-binding protein C, cardiac-type OS=Homo sapiens (Human) OX=9606 GN=MYBPC3 PE=1 SV=4	Metalloproteinase inhibitor 3
P12882	685	685	195892	253734	260506	355661	199776	248028	236711	267821	MYH1	Myosin-1 OS=Homo sapiens (Human) OX=9606 GN=MYH1 PE=1 SV=3
P35580	53	53	144094	139070	138012	81653	114273	101626	140392	99184	MYH10	Myosin-10 OS=Homo sapiens (Human) OX=9606 GN=MYH10 PE=1 SV=3
P35749	62	62	347612	341370	386167	144200	146837	183177	358383	158071	MYH11	Myosin-11 OS=Homo sapiens (Human) OX=9606 GN=MYH11 PE=1 SV=3
Q7Z406	35	35	NA	12175	22512	8925	9789	13210	17343.5	10641.3	MYH14	Myosin-14 OS=Homo sapiens (Human) OX=9606 GN=MYH14 PE=1 SV=2
Q9UKX2	629	629	264783	250654	319449	309593	215721	253729	278295	259681	MYH2	Myosin-2 OS=Homo sapiens (Human) OX=9606 GN=MYH2 PE=1 SV=1
P11055	622	622	734089	767065	824839	1.27218e+06	896791	980196	775331	1.04972e+06	MYH3	Myosin-3 OS=Homo sapiens (Human) OX=9606 GN=MYH3 PE=1 SV=3
Q9Y623	559	559	414555	645724	673555	1.18055e+06	606547	730482	577945	839194	MYH4	Myosin-4 OS=Homo sapiens (Human) OX=9606 GN=MYH4 PE=2 SV=2
P13533	2881	2881	141532	334352	701448	1.15881e+06	1.18589e+06	1.20056e+06	392444	1.18175e+06	MYH6	Myosin-6 OS=Homo sapiens (Human) OX=9606 GN=MYH6 PE=1 SV=5
P12883	3928	3928	1.6339e+06	1.21137e+06	1.26434e+06	3.88204e+06	1.48258e+06	2.25192e+06	1.36987e+06	2.53885e+06	MYH7	Myosin-7 OS=Homo sapiens (Human) OX=9606 GN=MYH7 PE=1 SV=5
P35579	118	118	453922	512047	598852	243246	366196	310309	521607	306584	MYH9	Myosin-9 OS=Homo sapiens (Human) OX=9606 GN=MYH9 PE=1 SV=4
P05976	20	20	6609	179277	308246	20896.9	282449	203731	164711	169026	MYL1	Myosin light chain 1/3, skeletal muscle isoform OS=Homo sapiens (Human) OX=9606 GN=MYL1 PE=1 SV=3
P10916	298	298	106228	132897	182500	81583.8	557788	180781	140542	273384	MYL2	Myosin regulatory light chain 2, ventricular/cardiac muscle isoform OS=Homo sapiens (Human) OX=9606 GN=MYL2 PE=1 SV=3
P08590	409	409	512295	457967	839328	3.84912e+06	949444	1.7752e+06	603197	2.19125e+06	MYL3	Myosin light chain 3 OS=Homo sapiens (Human) OX=9606 GN=MYL3 PE=1 SV=3
P12829	48	48	553948	432962	480375	733312	505174	561549	489095	600012	MYL4	Myosin light chain 4 OS=Homo sapiens (Human) OX=9606 GN=MYL4 PE=1 SV=3
P60660	21	21	784652	701153	674510	470090	638997	543474	720105	550853	MYL6	Myosin light polypeptide 6 OS=Homo sapiens (Human) OX=9606 GN=MYL6 PE=1 SV=2
Q01449	4	4	33022	241637	431342	35990.2	513908	310105	235334	286668	MYL7	Myosin regulatory light chain 2, atrial isoform OS=Homo sapiens (Human) OX=9606 GN=MYL7 PE=1 SV=1
P24844	15	15	213992	137100	116360	110572	126018	127426	155818	121338	MYL9	Myosin regulatory light polypeptide 9 OS=Homo sapiens (Human) OX=9606 GN=MYL9 PE=1 SV=4
O00159	19	19	523046	388222	388320	252312	332414	289936	433196	291554	MYO1C	Unconventional myosin-Ic OS=Homo sapiens (Human) OX=9606 GN=MYO1C PE=1 SV=4
P52179	134	134	480881	547398	648852	521984	549381	512298	559044	527888	MYOM1	Myomesin-1 OS=Homo sapiens (Human) OX=9606 GN=MYOM1 PE=1 SV=2
P54296	177	177	792295	576911	637075	503575	460238	470540	668760	478118	MYOM2	Myomesin-2 OS=Homo sapiens (Human) OX=9606 GN=MYOM2 PE=1 SV=2
Q5VTT5	54	54	356495	304062	306618	315296	224732	255965	322392	265331	MYOM3	Myomesin-3 OS=Homo sapiens (Human) OX=9606 GN=MYOM3 PE=1 SV=1
Q9UBF9	6	6	306623	401916	442052	198184	243642	232698	383530	224841	MYOT	Myotilin OS=Homo sapiens (Human) OX=9606 GN=MYOT PE=1 SV=2
Q9NPC6	66	66	212271	282574	435767	219259	512574	352255	310204	361363	MYOZ2	Myozenin-2 OS=Homo sapiens (Human) OX=9606 GN=MYOZ2 PE=1 SV=1
Q86TC9	9	9	174174	200930	178401	89190.9	155188	130205	184502	124862	MYPN	Myopalladin OS=Homo sapiens (Human) OX=9606 GN=MYPN PE=1 SV=2
P0CAP1	3	3	140356	139923	95762.7	45757	96640	86132.3	125347	76176.4	MYZAP	Myocardial zonula adherens protein OS=Homo sapiens (Human) OX=9606 GN=MYZAP PE=1 SV=1
P55209	7	7	185690	156330	155049	70623.2	118882	94701	165690	94735.2	NAP1L1	Nucleosome assembly protein 1-like 1 OS=Homo sapiens (Human) OX=9606 GN=NAP1L1 PE=1 SV=1
Q6PIU2	19	19	598309	610193	667747	390984	542239	498453	625416	477226	NCEH1	Neutral cholesterol ester hydrolase 1 OS=Homo sapiens (Human) OX=9606 GN=NCEH1 PE=1 SV=3
Q8TB73	6	6	614546	494312	447735	181259	340191	226798	518864	249416	NDNF	Protein NDNF OS=Homo sapiens (Human) OX=9606 GN=NDNF PE=1 SV=2
O95299	48	48	968120	655907	633712	326739	523330	354728	752580	401599	NDUFA10	NADH dehydrogenase [ubiquinone] 1 alpha subcomplex subunit 10, mitochondrial OS=Homo sapiens (Human) OX=9606 GN=NDUFA10 PE=1 SV=1
Q86Y39	12	12	863641	481766	456462	317014	377382	337154	600623	343850	NDUFA11	NADH dehydrogenase [ubiquinone] 1 alpha subcomplex subunit 11 OS=Homo sapiens (Human) OX=9606 GN=NDUFA11 PE=1 SV=3
Q9UI09	12	12	927151	655757	660057	434939	694737	472847	747655	534175	NDUFA12	NADH dehydrogenase [ubiquinone] 1 alpha subcomplex subunit 12 OS=Homo sapiens (Human) OX=9606 GN=NDUFA12 PE=1 SV=1
Q9P0J0	34	34	732560	612614	678037	402905	672811	414631	674404	496782	NDUFA13	NADH dehydrogenase [ubiquinone] 1 alpha subcomplex subunit 13 OS=Homo sapiens (Human) OX=9606 GN=NDUFA13 PE=1 SV=3
O43678	7	7	1.39139e+06	1.27564e+06	1.42465e+06	657547	1.26532e+06	811384	1.36389e+06	911418	NDUFA2	NADH dehydrogenase [ubiquinone] 1 alpha subcomplex subunit 2 OS=Homo sapiens (Human) OX=9606 GN=NDUFA2 PE=1 SV=3
O00483	21	21	1.51852e+06	941304	1.04696e+06	768007	929639	600585	1.16893e+06	766077	NDUFA4	Cytochrome c oxidase subunit NDUFA4 OS=Homo sapiens (Human) OX=9606 GN=NDUFA4 PE=1 SV=1	60S ribosomal protein L21
Q16718	46	46	939703	658407	594838	482695	527348	429836	730983	479960	NDUFA5	NADH dehydrogenase [ubiquinone] 1 alpha subcomplex subunit 5 OS=Homo sapiens (Human) OX=9606 GN=NDUFA5 PE=1 SV=3
P56556	7	7	1.06498e+06	933755	864492	554894	686532	507124	954410	582850	NDUFA6	NADH dehydrogenase [ubiquinone] 1 alpha subcomplex subunit 6 OS=Homo sapiens (Human) OX=9606 GN=NDUFA6 PE=1 SV=4
O95182	24	24	571896	1.33757e+06	1.71872e+06	367883	1.55649e+06	756601	1.2094e+06	893658	NDUFA7	NADH dehydrogenase [ubiquinone] 1 alpha subcomplex subunit 7 OS=Homo sapiens (Human) OX=9606 GN=NDUFA7 PE=1 SV=3
P51970	8	8	2241426	1.83609e+06	1.87365e+06	1.22274e+06	1.66081e+06	1.1329e+06	1.98372e+06	1.33882e+06	NDUFA8	NADH dehydrogenase [ubiquinone] 1 alpha subcomplex subunit 8 OS=Homo sapiens (Human) OX=9606 GN=NDUFA8 PE=1 SV=3
Q16795	66	66	1.26787e+06	706470	643252	511378	621977	439838	872530	524397	NDUFA9	NADH dehydrogenase [ubiquinone] 1 alpha subcomplex subunit 9, mitochondrial OS=Homo sapiens (Human) OX=9606 GN=NDUFA9 PE=1 SV=2
O14561	13	13	243789	310153	311303	192105	354220	257737	288415	268021	NDUFAB1	Acyl carrier protein, mitochondrial OS=Homo sapiens (Human) OX=9606 GN=NDUFAB1 PE=1 SV=3
O75438	5	5	621559	615184	658096	409592	540125	413717	631613	454478	NDUFB1	NADH dehydrogenase [ubiquinone] 1 beta subcomplex subunit 1 OS=Homo sapiens (Human) OX=9606 GN=NDUFB1 PE=1 SV=1
O96000	11	11	1.81507e+06	1.20925e+06	1.02758e+06	606987	1.0162e+06	735446	1.35063e+06	786210	NDUFB10	NADH dehydrogenase [ubiquinone] 1 beta subcomplex subunit 10 OS=Homo sapiens (Human) OX=9606 GN=NDUFB10 PE=1 SV=3
Q9NX14	8	8	1.64638e+06	1.2715e+06	1.33245e+06	546593	914798	550175	1.41678e+06	670522	NDUFB11	NADH dehydrogenase [ubiquinone] 1 beta subcomplex subunit 11, mitochondrial OS=Homo sapiens (Human) OX=9606 GN=NDUFB11 PE=1 SV=1
O43676	10	10	2.90296e+06	1.57828e+06	1.52614e+06	1.21594e+06	1.37596e+06	1.10932e+06	2.00246e+06	1.23374e+06	NDUFB3	NADH dehydrogenase [ubiquinone] 1 beta subcomplex subunit 3 OS=Homo sapiens (Human) OX=9606 GN=NDUFB3 PE=1 SV=3
O95168	23	23	827212	597731	596007	436756	531486	381039	673650	449760	NDUFB4	NADH dehydrogenase [ubiquinone] 1 beta subcomplex subunit 4 OS=Homo sapiens (Human) OX=9606 GN=NDUFB4 PE=1 SV=3
O43674	6	6	3000214	1.8691e+06	1.58101e+06	1.70254e+06	1.60338e+06	1.48484e+06	2.15011e+06	1.59692e+06	NDUFB5	NADH dehydrogenase [ubiquinone] 1 beta subcomplex subunit 5, mitochondrial OS=Homo sapiens (Human) OX=9606 GN=NDUFB5 PE=1 SV=1
O95139	8	8	585364	907055	1.08649e+06	265923	578499	463520	859636	435981	NDUFB6	NADH dehydrogenase [ubiquinone] 1 beta subcomplex subunit 6 OS=Homo sapiens (Human) OX=9606 GN=NDUFB6 PE=1 SV=3
P17568	3	3	752320	586119	702001	302035	588691	444949	680146	445225	NDUFB7	NADH dehydrogenase [ubiquinone] 1 beta subcomplex subunit 7 OS=Homo sapiens (Human) OX=9606 GN=NDUFB7 PE=1 SV=4
O95169	11	11	965453	548396	676854	422943	540196	385413	730234	449518	NDUFB8	NADH dehydrogenase [ubiquinone] 1 beta subcomplex subunit 8, mitochondrial OS=Homo sapiens (Human) OX=9606 GN=NDUFB8 PE=1 SV=1
Q9Y6M9	21	21	1.08047e+06	963804	943376	552180	844777	641121	995882	679359	NDUFB9	NADH dehydrogenase [ubiquinone] 1 beta subcomplex subunit 9 OS=Homo sapiens (Human) OX=9606 GN=NDUFB9 PE=1 SV=3
O95298	2	2	2003275	955779	899641	795294	800349	623639	1.28623e+06	739761	NDUFC2	NADH dehydrogenase [ubiquinone] 1 subunit C2 OS=Homo sapiens (Human) OX=9606 GN=NDUFC2 PE=1 SV=1
P28331	177	177	929201	811356	825716	524327	766579	549920	855424	613609	NDUFS1	NADH-ubiquinone oxidoreductase 75 kDa subunit, mitochondrial OS=Homo sapiens (Human) OX=9606 GN=NDUFS1 PE=1 SV=3
O75306	61	61	902257	794070	824919	466349	716844	557937	840415	580377	NDUFS2	NADH dehydrogenase [ubiquinone] iron-sulfur protein 2, mitochondrial OS=Homo sapiens (Human) OX=9606 GN=NDUFS2 PE=1 SV=2
O75489	78	78	718354	592196	635534	354610	634343	417056	648695	468670	NDUFS3	NADH dehydrogenase [ubiquinone] iron-sulfur protein 3, mitochondrial OS=Homo sapiens (Human) OX=9606 GN=NDUFS3 PE=1 SV=1
O43181	6	6	1.08219e+06	1.55274e+06	1.81137e+06	728237	1.90238e+06	1.17437e+06	1.4821e+06	1.26833e+06	NDUFS4	NADH dehydrogenase [ubiquinone] iron-sulfur protein 4, mitochondrial OS=Homo sapiens (Human) OX=9606 GN=NDUFS4 PE=1 SV=1
O75380	9	9	1.51807e+06	1.28766e+06	1.23235e+06	867183	900304	805200	1.34603e+06	857562	NDUFS6	NADH dehydrogenase [ubiquinone] iron-sulfur protein 6, mitochondrial OS=Homo sapiens (Human) OX=9606 GN=NDUFS6 PE=1 SV=1
O75251	40	40	1.4264e+06	1.17782e+06	1.19721e+06	996897	1.16774e+06	846659	1.26714e+06	1.00376e+06	NDUFS7	NADH dehydrogenase [ubiquinone] iron-sulfur protein 7, mitochondrial OS=Homo sapiens (Human) OX=9606 GN=NDUFS7 PE=1 SV=3
O00217	17	17	850862	592632	565815	348915	508740	343226	669769	400294	NDUFS8	NADH dehydrogenase [ubiquinone] iron-sulfur protein 8, mitochondrial OS=Homo sapiens (Human) OX=9606 GN=NDUFS8 PE=1 SV=1
P49821	79	79	1.08602e+06	1017196	1.04747e+06	490718	911806	602542	1.05023e+06	668355	NDUFV1	NADH dehydrogenase [ubiquinone] flavoprotein 1, mitochondrial OS=Homo sapiens (Human) OX=9606 GN=NDUFV1 PE=1 SV=4
P19404	64	64	639458	595511	605641	274567	610839	417410	613537	434272	NDUFV2	NADH dehydrogenase [ubiquinone] flavoprotein 2, mitochondrial OS=Homo sapiens (Human) OX=9606 GN=NDUFV2 PE=1 SV=2
O76041	60	60	192278	309874	349399	125302	254969	216721	283850	198997	NEBL	Nebulette OS=Homo sapiens (Human) OX=9606 GN=NEBL PE=1 SV=1
Q8TDX7	2	2	157927	245601	224930	153404	271326	262685	209486	229138	NEK7	Serine/threonine-protein kinase Nek7 OS=Homo sapiens (Human) OX=9606 GN=NEK7 PE=1 SV=1
P48681	23	23	145842	158042	196276	112017	124059	112570	166720	116215	NES	Nestin OS=Homo sapiens (Human) OX=9606 GN=NES PE=1 SV=2
Q9BZQ8	2	2	207079	275252	331448	139360	151376	140842	271260	143859	NIBAN1	Protein Niban 1 OS=Homo sapiens (Human) OX=9606 GN=NIBAN1 PE=1 SV=1
P14543	10	10	567199	481097	468402	326087	596361	458660	505566	460369	NID1	Nidogen-1 OS=Homo sapiens (Human) OX=9606 GN=NID1 PE=1 SV=3
Q14112	14	14	755682	602790	640448	346953	512344	394472	666306	417923	NID2	Nidogen-2 OS=Homo sapiens (Human) OX=9606 GN=NID2 PE=1 SV=3
O75323	100	100	578608	342923	351341	243811	333919	340394	424291	306041	NIPSNAP2	Protein NipSnap homolog 2 OS=Homo sapiens (Human) OX=9606 GN=NIPSNAP2 PE=1 SV=1
Q9BS92	6	6	178813	249828	261962	156615	283095	219223	230201	219644	NIPSNAP3B	Protein NipSnap homolog 3B OS=Homo sapiens (Human) OX=9606 GN=NIPSNAP3B PE=2 SV=1
Q86UT6	3	3	338381	490427	597018	213712	335640	252522	475275	267291	NLRX1	NLR family member X1 OS=Homo sapiens (Human) OX=9606 GN=NLRX1 PE=1 SV=1
Q13423	338	338	1.7393e+06	1.29119e+06	1.25857e+06	902155	1.38122e+06	1.04376e+06	1.42969e+06	1.10904e+06	NNT	NAD(P) transhydrogenase, mitochondrial OS=Homo sapiens (Human) OX=9606 GN=NNT PE=1 SV=3
P55786	5	5	238661	357119	439141	147010	286278	280772	344974	238020	NPEPPS	Puromycin-sensitive aminopeptidase OS=Homo sapiens (Human) OX=9606 GN=NPEPPS PE=1 SV=2
P06748	6	6	99743.5	89112.7	85509.3	35336.8	84953.7	62209.7	91455.2	60833.4	NPM1	Nucleophosmin OS=Homo sapiens (Human) OX=9606 GN=NPM1 PE=1 SV=2
O95631	13	13	2.16235e+06	1.74856e+06	568404	258329	273773	308191	1.4931e+06	280097	NTN1	Netrin-1 OS=Homo sapiens (Human) OX=9606 GN=NTN1 PE=1 SV=2	Annexin A13
Q8TB37	3	3	995619	674356	655421	344774	651877	470851	775132	489167	NUBPL	Iron-sulfur protein NUBPL OS=Homo sapiens (Human) OX=9606 GN=NUBPL PE=1 SV=3
Q86UD1	8	8	2.22902e+06	1.83158e+06	2.37041e+06	537561	1.47278e+06	673582	2.14367e+06	894641	OAF	Out at first protein homolog OS=Homo sapiens (Human) OX=9606 GN=OAF PE=2 SV=1
Q5VST9	10	10	529702	531576	520035	254247	460389	381115	527104	365250	OBSCN	Obscurin OS=Homo sapiens (Human) OX=9606 GN=OBSCN PE=1 SV=3
Q02218	112	112	475409	446137	471846	206369	633620	320639	464464	386876	OGDH	2-oxoglutarate dehydrogenase, mitochondrial OS=Homo sapiens (Human) OX=9606 GN=OGDH PE=1 SV=3
P20774	19	19	809467	439348	450984	519898	321992	426257	566600	422716	OGN	Mimecan OS=Homo sapiens (Human) OX=9606 GN=OGN PE=1 SV=1
Q9NTK5	6	6	189067	155827	112084	150192	170287	139750	152326	153410	OLA1	Obg-like ATPase 1 OS=Homo sapiens (Human) OX=9606 GN=OLA1 PE=1 SV=2
Q9NRN5	4	4	1.88762e+06	1433206	1.07407e+06	555962	1134033	697796	1.46497e+06	795930	OLFML3	Olfactomedin-like protein 3 OS=Homo sapiens (Human) OX=9606 GN=OLFML3 PE=2 SV=1
O60313	28	28	614164	470374	455724	226195	472622	315583	513421	338133	OPA1	Dynamin-like 120 kDa protein, mitochondrial OS=Homo sapiens (Human) OX=9606 GN=OPA1 PE=1 SV=3
Q96CV9	2	2	82511.5	118457	131419	50133.5	129064	94705	110796	91301	OPTN	Optineurin OS=Homo sapiens (Human) OX=9606 GN=OPTN PE=1 SV=3	Carboxypeptidase B2
P02763	13	13	401880	359067	321060	160876	369656	237444	360669	255992	ORM1	Alpha-1-acid glycoprotein 1 OS=Homo sapiens (Human) OX=9606 GN=ORM1 PE=1 SV=1
P55809	67	67	1.2869e+06	778777	835698	536524	765866	535958	967124	612783	OXCT1	Succinyl-CoA:3-ketoacid coenzyme A transferase 1, mitochondrial OS=Homo sapiens (Human) OX=9606 GN=OXCT1 PE=1 SV=1
P07237	26	26	562596	465568	407914	224601	467218	336505	478692	342775	P4HB	Protein disulfide-isomerase OS=Homo sapiens (Human) OX=9606 GN=P4HB PE=1 SV=3
Q9UKS6	20	20	362427	369185	401625	168626	276952	244665	377746	230081	PACSIN3	Protein kinase C and casein kinase substrate in neurons protein 3 OS=Homo sapiens (Human) OX=9606 GN=PACSIN3 PE=1 SV=2
Q9Y2D5	2	2	143516	187660	253639	103328	120207	134722	194938	119419	PALM2AKAP2	A-kinase anchor protein 2 OS=Homo sapiens (Human) OX=9606 GN=AKAP2 PE=1 SV=3
Q9NRJ5	2	2	229920	178160	195465	51925.5	245552	137434	201181	144970	PAPOLB	Poly(A) polymerase beta OS=Homo sapiens (Human) OX=9606 GN=PAPOLB PE=2 SV=1
Q99497	32	32	630923	990776	1.05702e+06	336290	970277	702237	892906	669601	PARK7	Protein/nucleic acid deglycase DJ-1 OS=Homo sapiens (Human) OX=9606 GN=PARK7 PE=1 SV=2
Q9NVD7	12	12	172455	135022	104760	64604.3	144477	112180	137412	107087	PARVA	Alpha-parvin OS=Homo sapiens (Human) OX=9606 GN=PARVA PE=1 SV=1
Q9HBI1	13	13	22366.4	18440.6	18673.1	8607.8	17235.7	13892.2	19826.7	13245.2	PARVB	Beta-parvin OS=Homo sapiens (Human) OX=9606 GN=PARVB PE=1 SV=1
Q15365	17	17	321139	219473	177469	133997	222119	182814	239361	179644	PCBP1	Poly(rC)-binding protein 1 OS=Homo sapiens (Human) OX=9606 GN=PCBP1 PE=1 SV=2
Q15366	15	15	455564	314822	214004	135752	333794	245159	328130	238235	PCBP2	Poly(rC)-binding protein 2 OS=Homo sapiens (Human) OX=9606 GN=PCBP2 PE=1 SV=1
P05165	5	5	615029	883327	617454	244959	596048	462588	705270	434532	PCCA	Propionyl-CoA carboxylase alpha chain, mitochondrial OS=Homo sapiens (Human) OX=9606 GN=PCCA PE=1 SV=4
P05166	16	16	348041	318630	337542	198146	414523	282922	334738	298530	PCCB	Propionyl-CoA carboxylase beta chain, mitochondrial OS=Homo sapiens (Human) OX=9606 GN=PCCB PE=1 SV=3
P22061	4	4	1.03449e+06	905058	900951	554712	618675	668372	946834	613920	PCMT1	Protein-L-isoaspartate(D-aspartate) O-methyltransferase OS=Homo sapiens (Human) OX=9606 GN=PCMT1 PE=1 SV=4
Q15113	15	15	695904	566165	646100	269160	609679	384453	636057	421097	PCOLCE	Procollagen C-endopeptidase enhancer 1 OS=Homo sapiens (Human) OX=9606 GN=PCOLCE PE=1 SV=2
Q9UKZ9	52	52	1.16533e+07	1.13934e+07	7.31185e+06	1.49533e+06	2.94197e+06	1.7067e+06	1.01195e+07	2.048e+06	PCOLCE2	Procollagen C-endopeptidase enhancer 2 OS=Homo sapiens (Human) OX=9606 GN=PCOLCE2 PE=1 SV=1
P29122	4	4	2840568	2.44418e+06	2.0384e+06	668887	1.82753e+06	1.0788e+06	2.44105e+06	1.19174e+06	PCSK6	Proprotein convertase subtilisin/kexin type 6 OS=Homo sapiens (Human) OX=9606 GN=PCSK6 PE=1 SV=1
Q9UHG3	12	12	412760	267346	229307	159664	288556	212088	303138	220103	PCYOX1	Prenylcysteine oxidase 1 OS=Homo sapiens (Human) OX=9606 GN=PCYOX1 PE=1 SV=3	Serum amyloid A-4 protein
Q8WUM4	6	6	72555.5	79875	71218.8	36700.3	71783.2	61038.3	74549.8	56507.3	PDCD6IP	Programmed cell death 6-interacting protein OS=Homo sapiens (Human) OX=9606 GN=PDCD6IP PE=1 SV=1
Q15198	3	3	1.09418e+06	823440	827143	308623	582665	416537	914922	435942	PDGFRL	Platelet-derived growth factor receptor-like protein OS=Homo sapiens (Human) OX=9606 GN=PDGFRL PE=1 SV=1
P08559	91	91	2.29089e+06	2.00094e+06	2.07251e+06	824492	1.9543e+06	1.30142e+06	2.12144e+06	1.36007e+06	PDHA1	Pyruvate dehydrogenase E1 component subunit alpha, somatic form, mitochondrial OS=Homo sapiens (Human) OX=9606 GN=PDHA1 PE=1 SV=3
P11177	129	129	1.77049e+06	1.33123e+06	1.39591e+06	441836	1.29698e+06	717118	1.49921e+06	818644	PDHB	Pyruvate dehydrogenase E1 component subunit beta, mitochondrial OS=Homo sapiens (Human) OX=9606 GN=PDHB PE=1 SV=3
O00330	37	37	1.24325e+06	998436	1.04329e+06	511191	869729	634026	1.09499e+06	671649	PDHX	Pyruvate dehydrogenase protein X component, mitochondrial OS=Homo sapiens (Human) OX=9606 GN=PDHX PE=1 SV=3
P30101	31	31	224152	262682	294875	111920	352527	230302	260570	231583	PDIA3	Protein disulfide-isomerase A3 OS=Homo sapiens (Human) OX=9606 GN=PDIA3 PE=1 SV=4
Q15084	10	10	753288	673507	591226	284071	504927	382628	672674	390542	PDIA6	Protein disulfide-isomerase A6 OS=Homo sapiens (Human) OX=9606 GN=PDIA6 PE=1 SV=1
O00151	14	14	145016	347651	382528	110603	391630	284161	291732	262131	PDLIM1	PDZ and LIM domain protein 1 OS=Homo sapiens (Human) OX=9606 GN=PDLIM1 PE=1 SV=4
Q53GG5	5	5	494647	404279	380535	232781	380577	310145	426487	307835	PDLIM3	PDZ and LIM domain protein 3 OS=Homo sapiens (Human) OX=9606 GN=PDLIM3 PE=1 SV=1
Q96HC4	52	52	382557	364334	334346	362674	380380	347766	360412	363607	PDLIM5	PDZ and LIM domain protein 5 OS=Homo sapiens (Human) OX=9606 GN=PDLIM5 PE=1 SV=5
Q9P0J1	6	6	47541.3	36126.8	27265.8	17085.2	42784.2	29320.8	36978	29730.1	PDP1	[Pyruvate dehydrogenase [acetyl-transferring]]-phosphatase 1, mitochondrial OS=Homo sapiens (Human) OX=9606 GN=PDP1 PE=1 SV=3
P30086	26	26	448412	462170	556491	203302	451397	351013	489024	335237	PEBP1	Phosphatidylethanolamine-binding protein 1 OS=Homo sapiens (Human) OX=9606 GN=PEBP1 PE=1 SV=3
P17858	14	14	373952	279251	249880	154567	232128	212680	301027	199792	PFKL	ATP-dependent 6-phosphofructokinase, liver type OS=Homo sapiens (Human) OX=9606 GN=PFKL PE=1 SV=6
P08237	103	103	761462	713320	672942	388430	809092	592960	715908	596827	PFKM	ATP-dependent 6-phosphofructokinase, muscle type OS=Homo sapiens (Human) OX=9606 GN=PFKM PE=1 SV=2	Complement C1q subcomponent subunit B
Q01813	66	66	386195	330081	251381	150519	324931	242021	322552	239157	PFKP	ATP-dependent 6-phosphofructokinase, platelet type OS=Homo sapiens (Human) OX=9606 GN=PFKP PE=1 SV=2
P07737	32	32	244896	275713	291755	124585	321281	254694	270788	233520	PFN1	Profilin-1 OS=Homo sapiens (Human) OX=9606 GN=PFN1 PE=1 SV=2
P18669	41	41	509243	557283	540415	189439	514328	389839	535647	364535	PGAM1	Phosphoglycerate mutase 1 OS=Homo sapiens (Human) OX=9606 GN=PGAM1 PE=1 SV=2
P15259	41	41	134303	272032	304550	139817	231095	174751	236962	181888	PGAM2	Phosphoglycerate mutase 2 OS=Homo sapiens (Human) OX=9606 GN=PGAM2 PE=1 SV=3
P00558	72	72	270290	358649	424838	156657	381094	263633	351259	267128	PGK1	Phosphoglycerate kinase 1 OS=Homo sapiens (Human) OX=9606 GN=PGK1 PE=1 SV=3	Fibrillin-1
P36871	14	14	631655	481369	403787	284661	456150	320880	505604	353897	PGM1	Phosphoglucomutase-1 OS=Homo sapiens (Human) OX=9606 GN=PGM1 PE=1 SV=3
Q15124	22	22	874546	759119	662097	321365	540319	443811	765254	435165	PGM5	Phosphoglucomutase-like protein 5 OS=Homo sapiens (Human) OX=9606 GN=PGM5 PE=1 SV=2
P35232	125	125	1.22235e+06	893632	953796	678285	941121	829283	1.02326e+06	816229	PHB1	Prohibitin OS=Homo sapiens (Human) OX=9606 GN=PHB PE=1 SV=1
Q99623	94	94	1.74667e+06	1124144	1.15239e+06	738057	1.03375e+06	878231	1.34107e+06	883345	PHB2	Prohibitin-2 OS=Homo sapiens (Human) OX=9606 GN=PHB2 PE=1 SV=2
Q504Y2	2	2	239358	218554	274732	95730	155665	134381	244214	128592	PKDCC	Extracellular tyrosine-protein kinase PKDCC OS=Homo sapiens (Human) OX=9606 GN=PKDCC PE=2 SV=2
P14618	113	113	246783	332027	398305	182138	337932	266530	325705	262200	PKM	Pyruvate kinase PKM OS=Homo sapiens (Human) OX=9606 GN=PKM PE=1 SV=4
Q99959	12	12	413690	362033	355640	170464	356319	248718	377121	258500	PKP2	Plakophilin-2 OS=Homo sapiens (Human) OX=9606 GN=PKP2 PE=1 SV=2
P14555	2	2	2.53885e+06	1.56532e+06	2204975	622286	697769	714070	2.10305e+06	678042	PLA2G2A	Phospholipase A2, membrane associated OS=Homo sapiens (Human) OX=9606 GN=PLA2G2A PE=1 SV=2
Q15149	79	79	397208	398808	422888	244754	340863	290373	406301	291996	PLEC	Plectin OS=Homo sapiens (Human) OX=9606 GN=PLEC PE=1 SV=3
P00747	9	9	988405	786775	659793	300862	876626	558423	811657	578637	PLG	Plasminogen OS=Homo sapiens (Human) OX=9606 GN=PLG PE=1 SV=2
Q9HBL7	2	2	1433395	777468	762070	569802	615184	703647	990978	629544	PLGRKT	Plasminogen receptor (KT) OS=Homo sapiens (Human) OX=9606 GN=PLGRKT PE=1 SV=1	Phospholipase A2, membrane associated
Q96Q06	6	6	134543	1.01094e+06	1.57371e+06	717102	1.13858e+06	1084015	906398	979898	PLIN4	Perilipin-4 OS=Homo sapiens (Human) OX=9606 GN=PLIN4 PE=1 SV=2
Q02809	2	2	487322	329100	318818	114864	355524	199290	378413	223226	PLOD1	Procollagen-lysine,2-oxoglutarate 5-dioxygenase 1 OS=Homo sapiens (Human) OX=9606 GN=PLOD1 PE=1 SV=2
P55058	4	4	221316	128146	133969	86369.5	299015	133272	161144	172886	PLTP	Phospholipid transfer protein OS=Homo sapiens (Human) OX=9606 GN=PLTP PE=1 SV=1
Q7Z5L7	27	27	1.33384e+06	1.14201e+06	1056110	530933	1.42441e+06	813650	1.17732e+06	922998	PODN	Podocan OS=Homo sapiens (Human) OX=9606 GN=PODN PE=1 SV=2
Q15063	57	57	1.19309e+06	927324	796504	465570	884018	597290	972305	648959	POSTN	Periostin OS=Homo sapiens (Human) OX=9606 GN=POSTN PE=1 SV=2
A5A3E0	238	238	84661.5	77643	73408	66465	66612	60345.5	78570.8	64474.2	POTEF	POTE ankyrin domain family member F OS=Homo sapiens (Human) OX=9606 GN=POTEF PE=1 SV=2
P0CG39	69	69	58171.5	82317.5	85658	145934	91333.5	93244	75382.3	110170	POTEJ	POTE ankyrin domain family member J OS=Homo sapiens (Human) OX=9606 GN=POTEJ PE=3 SV=1
Q9H2U2	4	4	703092	653366	738127	266792	524105	360687	698195	383861	PPA2	Inorganic pyrophosphatase 2, mitochondrial OS=Homo sapiens (Human) OX=9606 GN=PPA2 PE=1 SV=2
P62937	38	38	392744	537263	501303	173375	584058	473706	477103	410380	PPIA	Peptidyl-prolyl cis-trans isomerase A OS=Homo sapiens (Human) OX=9606 GN=PPIA PE=1 SV=2
P23284	16	16	434735	329362	282096	104939	294172	177784	348731	192298	PPIB	Peptidyl-prolyl cis-trans isomerase B OS=Homo sapiens (Human) OX=9606 GN=PPIB PE=1 SV=2
P30405	10	10	437876	628572	804200	218035	832840	551163	623550	534013	PPIF	Peptidyl-prolyl cis-trans isomerase F, mitochondrial OS=Homo sapiens (Human) OX=9606 GN=PPIF PE=1 SV=1
P67775	2	2	213277	233154	171207	160708	315672	276079	205879	250820	PPP2CA	Serine/threonine-protein phosphatase 2A catalytic subunit alpha isoform OS=Homo sapiens (Human) OX=9606 GN=PPP2CA PE=1 SV=1
P30153	20	20	134972	178869	227289	96422	158764	126421	180377	127202	PPP2R1A	Serine/threonine-protein phosphatase 2A 65 kDa regulatory subunit A alpha isoform OS=Homo sapiens (Human) OX=9606 GN=PPP2R1A PE=1 SV=4	Copine-3
P63151	6	6	464131	413630	361067	182378	450092	323613	412943	318694	PPP2R2A	Serine/threonine-protein phosphatase 2A 55 kDa regulatory subunit B alpha isoform OS=Homo sapiens (Human) OX=9606 GN=PPP2R2A PE=1 SV=1
P50897	5	5	813919	628230	508164	405237	473576	441758	650104	440190	PPT1	Palmitoyl-protein thioesterase 1 OS=Homo sapiens (Human) OX=9606 GN=PPT1 PE=1 SV=1
Q06830	30	30	912407	817086	833112	450879	683517	549967	854202	561454	PRDX1	Peroxiredoxin-1 OS=Homo sapiens (Human) OX=9606 GN=PRDX1 PE=1 SV=1
P32119	26	26	1.05724e+06	1.05046e+06	1.07569e+06	638166	1.02896e+06	849468	1.06113e+06	838865	PRDX2	Peroxiredoxin-2 OS=Homo sapiens (Human) OX=9606 GN=PRDX2 PE=1 SV=5
P30048	71	71	437555	484777	586204	276721	574565	354136	502845	401807	PRDX3	Thioredoxin-dependent peroxide reductase, mitochondrial OS=Homo sapiens (Human) OX=9606 GN=PRDX3 PE=1 SV=3
P30044	24	24	887711	555245	584432	226323	462477	315140	675796	334647	PRDX5	Peroxiredoxin-5, mitochondrial OS=Homo sapiens (Human) OX=9606 GN=PRDX5 PE=1 SV=4
P30041	31	31	2.15942e+06	1.48978e+06	1.35938e+06	675879	907080	828070	1.66953e+06	803676	PRDX6	Peroxiredoxin-6 OS=Homo sapiens (Human) OX=9606 GN=PRDX6 PE=1 SV=3
P51888	44	44	1.62367e+06	1.01075e+06	984377	483074	1.1546e+06	642963	1.20627e+06	760213	PRELP	Prolargin OS=Homo sapiens (Human) OX=9606 GN=PRELP PE=1 SV=1
P48147	11	11	23822.1	69346.1	96456.7	42921.6	56111.9	51397.3	63208.3	50143.6	PREP	Prolyl endopeptidase OS=Homo sapiens (Human) OX=9606 GN=PREP PE=1 SV=2
Q92954	8	8	992588	847461	187681	128126	366981	156376	675910	217161	PRG4	Proteoglycan 4 OS=Homo sapiens (Human) OX=9606 GN=PRG4 PE=1 SV=3
P17612	11	11	115270	232938	245912	109261	375174	236768	198040	240401	PRKACA	cAMP-dependent protein kinase catalytic subunit alpha OS=Homo sapiens (Human) OX=9606 GN=PRKACA PE=1 SV=2
P10644	12	12	121754	275116	319008	286430	495416	432099	238626	404648	PRKAR1A	cAMP-dependent protein kinase type I-alpha regulatory subunit OS=Homo sapiens (Human) OX=9606 GN=PRKAR1A PE=1 SV=1
P13861	26	26	176832	252698	300953	181136	244894	212803	243494	212944	PRKAR2A	cAMP-dependent protein kinase type II-alpha regulatory subunit OS=Homo sapiens (Human) OX=9606 GN=PRKAR2A PE=1 SV=2
O95084	4	4	14807820	1.14545e+07	5.89045e+06	3.02557e+06	9.86084e+06	4.93169e+06	1.07176e+07	5.93937e+06	PRSS23	Serine protease 23 OS=Homo sapiens (Human) OX=9606 GN=PRSS23 PE=1 SV=1
Q9BRX8	3	3	573738	202583	206852	190204	168759	173578	327724	177514	PRXL2A	Peroxiredoxin-like 2A OS=Homo sapiens (Human) OX=9606 GN=PRXL2A PE=1 SV=3
P25786	7	7	1.29062e+06	1.06264e+06	1.112e+06	556969	956927	731015	1.15509e+06	748304	PSMA1	Proteasome subunit alpha type-1 OS=Homo sapiens (Human) OX=9606 GN=PSMA1 PE=1 SV=1
P25787	4	4	54848.2	48528.5	52284.2	24598.8	62891.8	52928	51887	46806.2	PSMA2	Proteasome subunit alpha type-2 OS=Homo sapiens (Human) OX=9606 GN=PSMA2 PE=1 SV=2
P25789	6	6	124746	130267	168909	66296.2	157748	121034	141307	115026	PSMA4	Proteasome subunit alpha type-4 OS=Homo sapiens (Human) OX=9606 GN=PSMA4 PE=1 SV=1
P28066	3	3	46838.3	80955.7	97236.7	42730	121107	98713.3	75010.2	87516.8	PSMA5	Proteasome subunit alpha type-5 OS=Homo sapiens (Human) OX=9606 GN=PSMA5 PE=1 SV=3
P49720	3	3	152903	175196	179178	94399.3	198598	154526	169092	149174	PSMB3	Proteasome subunit beta type-3 OS=Homo sapiens (Human) OX=9606 GN=PSMB3 PE=1 SV=2
P28072	2	2	334880	345286	375471	177650	345469	274986	351879	266035	PSMB6	Proteasome subunit beta type-6 OS=Homo sapiens (Human) OX=9606 GN=PSMB6 PE=1 SV=4
P62191	2	2	459096	446746	365824	222134	344782	274614	423889	280510	PSMC1	26S proteasome regulatory subunit 4 OS=Homo sapiens (Human) OX=9606 GN=PSMC1 PE=1 SV=1
P35998	6	6	111355	143596	167856	74894.8	108842	96948.7	140935	93561.7	PSMC2	26S proteasome regulatory subunit 7 OS=Homo sapiens (Human) OX=9606 GN=PSMC2 PE=1 SV=3
P17980	5	5	112898	121553	126980	70884.2	141653	110690	120477	107742	PSMC3	26S proteasome regulatory subunit 6A OS=Homo sapiens (Human) OX=9606 GN=PSMC3 PE=1 SV=3
P43686	7	7	84936.3	109236	118052	59095	139282	111327	104075	103235	PSMC4	26S proteasome regulatory subunit 6B OS=Homo sapiens (Human) OX=9606 GN=PSMC4 PE=1 SV=2
P62195	3	3	111794	102396	143253	69346.3	125736	105262	119148	100115	PSMC5	26S proteasome regulatory subunit 8 OS=Homo sapiens (Human) OX=9606 GN=PSMC5 PE=1 SV=1
P62333	4	4	151695	199405	176788	99090.2	180476	147342	175963	142303	PSMC6	26S proteasome regulatory subunit 10B OS=Homo sapiens (Human) OX=9606 GN=PSMC6 PE=1 SV=1
O00231	3	3	251085	220615	222969	138062	283093	236623	231556	219259	PSMD11	26S proteasome non-ATPase regulatory subunit 11 OS=Homo sapiens (Human) OX=9606 GN=PSMD11 PE=1 SV=3	Angiogenin
O00232	9	9	95648.2	94474.1	94055.3	64256.9	92046.2	90484.8	94725.9	82262.6	PSMD12	26S proteasome non-ATPase regulatory subunit 12 OS=Homo sapiens (Human) OX=9606 GN=PSMD12 PE=1 SV=3
Q9UNM6	2	2	258444	299086	387206	182407	296826	235196	314912	238143	PSMD13	26S proteasome non-ATPase regulatory subunit 13 OS=Homo sapiens (Human) OX=9606 GN=PSMD13 PE=1 SV=2
Q13200	4	4	389497	374008	368267	198700	360708	288999	377258	282802	PSMD2	26S proteasome non-ATPase regulatory subunit 2 OS=Homo sapiens (Human) OX=9606 GN=PSMD2 PE=1 SV=3
P51665	3	3	702496	648084	364124	169007	338125	279626	571568	262253	PSMD7	26S proteasome non-ATPase regulatory subunit 7 OS=Homo sapiens (Human) OX=9606 GN=PSMD7 PE=1 SV=2
Q06323	5	5	68960.8	146061	161832	51122	163076	127164	125618	113787	PSME1	Proteasome activator complex subunit 1 OS=Homo sapiens (Human) OX=9606 GN=PSME1 PE=1 SV=1	Histone H1.2
Q9UL46	6	6	69043.3	61804.5	57690.8	27667.5	57036.8	43453.2	62846.2	42719.2	PSME2	Proteasome activator complex subunit 2 OS=Homo sapiens (Human) OX=9606 GN=PSME2 PE=1 SV=4
P41222	4	4	387253	287270	287570	141796	266441	167695	320698	191978	PTGDS	Prostaglandin-H2 D-isomerase OS=Homo sapiens (Human) OX=9606 GN=PTGDS PE=1 SV=1
Q9H7Z7	10	10	424598	311282	312804	234256	306832	257387	349562	266158	PTGES2	Prostaglandin E synthase 2 OS=Homo sapiens (Human) OX=9606 GN=PTGES2 PE=1 SV=1
P21246	11	11	3.8052e+06	2.08521e+06	1.99745e+06	1.48245e+06	1.4446e+06	1.05572e+06	2.62929e+06	1.32759e+06	PTN	Pleiotrophin OS=Homo sapiens (Human) OX=9606 GN=PTN PE=1 SV=1
Q00577	3	3	495316	465884	418961	309105	359878	359702	460054	342895	PURA	Transcriptional activator protein Pur-alpha OS=Homo sapiens (Human) OX=9606 GN=PURA PE=1 SV=2
P11216	198	198	308296	387117	422783	211604	355452	305041	372732	290699	PYGB	Glycogen phosphorylase, brain form OS=Homo sapiens (Human) OX=9606 GN=PYGB PE=1 SV=5
P11217	107	107	202810	319674	369835	141161	332600	274917	297440	249559	PYGM	Glycogen phosphorylase, muscle form OS=Homo sapiens (Human) OX=9606 GN=PYGM PE=1 SV=6
O00391	56	56	1870767	1.39382e+06	1.32282e+06	461176	1.00767e+06	637082	1.52914e+06	701976	QSOX1	Sulfhydryl oxidase 1 OS=Homo sapiens (Human) OX=9606 GN=QSOX1 PE=1 SV=3
P61019	6	6	81975	133168	138394	100102	119732	110909	117846	110248	RAB2A	Ras-related protein Rab-2A OS=Homo sapiens (Human) OX=9606 GN=RAB2A PE=1 SV=1
P61020	7	7	79995.5	130114	141872	57326	226354	153990	117327	145890	RAB5B	Ras-related protein Rab-5B OS=Homo sapiens (Human) OX=9606 GN=RAB5B PE=1 SV=1
P51149	7	7	652852	544969	507374	209417	409536	349958	568398	322971	RAB7A	Ras-related protein Rab-7a OS=Homo sapiens (Human) OX=9606 GN=RAB7A PE=1 SV=1
P63000	5	5	123475	125028	82609	41555	89677	77737	110371	69656.3	RAC1	Ras-related C3 botulinum toxin substrate 1 OS=Homo sapiens (Human) OX=9606 GN=RAC1 PE=1 SV=1
P63244	9	9	365506	262447	225938	133674	284855	222538	284630	213689	RACK1	Receptor of activated protein C kinase 1 OS=Homo sapiens (Human) OX=9606 GN=RACK1 PE=1 SV=3
P54727	3	3	34344	831360	657621	209255	281094	266012	507775	252120	RAD23B	UV excision repair protein RAD23 homolog B OS=Homo sapiens (Human) OX=9606 GN=RAD23B PE=1 SV=1
P62826	8	8	257967	342107	288010	119882	347372	245925	296028	237726	RAN	GTP-binding nuclear protein Ran OS=Homo sapiens (Human) OX=9606 GN=RAN PE=1 SV=3
P35241	23	23	344193	285405	229416	95456.5	233805	163100	286338	164121	RDX	Radixin OS=Homo sapiens (Human) OX=9606 GN=RDX PE=1 SV=1
Q8NFH8	2	2	NA	126594	158198	NA	408340	194952	142396	301646	REPS2	RalBP1-associated Eps domain-containing protein 2 OS=Homo sapiens (Human) OX=9606 GN=REPS2 PE=1 SV=2
Q96DB5	9	9	596466	533249	516599	210840	487973	342210	548771	347008	RMDN1	Regulator of microtubule dynamics protein 1 OS=Homo sapiens (Human) OX=9606 GN=RMDN1 PE=1 SV=1
P34096	9	9	885234	598969	505977	261392	758067	439545	663394	486335	RNASE4	Ribonuclease 4 OS=Homo sapiens (Human) OX=9606 GN=RNASE4 PE=1 SV=3
P13489	5	5	479478	375526	337898	163509	268639	233497	397634	221882	RNH1	Ribonuclease inhibitor OS=Homo sapiens (Human) OX=9606 GN=RNH1 PE=1 SV=2
P30050	7	7	583370	493922	448330	281781	473709	407731	508541	387740	RPL12	60S ribosomal protein L12 OS=Homo sapiens (Human) OX=9606 GN=RPL12 PE=1 SV=1
P40429	4	4	2.60466e+06	2067187	1.55054e+06	835132	1.61579e+06	1290280	2.07413e+06	1.24707e+06	RPL13A	60S ribosomal protein L13a OS=Homo sapiens (Human) OX=9606 GN=RPL13A PE=1 SV=2
P50914	11	11	53089.2	137507	181380	97436.9	154561	137953	123992	129984	RPL14	60S ribosomal protein L14 OS=Homo sapiens (Human) OX=9606 GN=RPL14 PE=1 SV=4
Q07020	4	4	226784	318707	298772	210441	248801	232814	281421	230686	RPL18	60S ribosomal protein L18 OS=Homo sapiens (Human) OX=9606 GN=RPL18 PE=1 SV=2
P46778	2	2	6506035	2795822	1486567	1162324	1971048	1.35641e+06	3.59614e+06	1.49659e+06	RPL21	60S ribosomal protein L21 OS=Homo sapiens (Human) OX=9606 GN=RPL21 PE=1 SV=2
P62829	4	4	1052628	747653	675539	392080	751146	590532	825273	577919	RPL23	60S ribosomal protein L23 OS=Homo sapiens (Human) OX=9606 GN=RPL23 PE=1 SV=1
P83731	2	2	1.11925e+06	832554	579724	379026	769242	624252	843843	590840	RPL24	60S ribosomal protein L24 OS=Homo sapiens (Human) OX=9606 GN=RPL24 PE=1 SV=1	Asporin
P62888	4	4	431951	347798	296145	182500	350914	268368	358631	267260	RPL30	60S ribosomal protein L30 OS=Homo sapiens (Human) OX=9606 GN=RPL30 PE=1 SV=2
P62899	2	2	227452	222308	212695	136055	173277	164996	220819	158110	RPL31	60S ribosomal protein L31 OS=Homo sapiens (Human) OX=9606 GN=RPL31 PE=1 SV=1
P36578	7	7	303385	239375	190160	101038	315623	249754	244307	222139	RPL4	60S ribosomal protein L4 OS=Homo sapiens (Human) OX=9606 GN=RPL4 PE=1 SV=5
P46777	3	3	692711	646525	565803	206732	519500	393413	635013	373215	RPL5	60S ribosomal protein L5 OS=Homo sapiens (Human) OX=9606 GN=RPL5 PE=1 SV=3
Q02878	3	3	950002	1.00586e+06	832429	537653	1.27922e+06	764821	929430	860564	RPL6	60S ribosomal protein L6 OS=Homo sapiens (Human) OX=9606 GN=RPL6 PE=1 SV=3
P18124	9	9	146450	166224	176169	86740.7	158784	128744	162948	124756	RPL7	60S ribosomal protein L7 OS=Homo sapiens (Human) OX=9606 GN=RPL7 PE=1 SV=1
P62424	9	9	822060	824136	804958	373626	844214	671118	817051	629653	RPL7A	60S ribosomal protein L7a OS=Homo sapiens (Human) OX=9606 GN=RPL7A PE=1 SV=2
P62917	2	2	626330	823660	862478	630429	857362	722675	770822	736822	RPL8	60S ribosomal protein L8 OS=Homo sapiens (Human) OX=9606 GN=RPL8 PE=1 SV=2
P05388	21	21	302248	243318	184306	100148	243338	178772	243291	174086	RPLP0	60S acidic ribosomal protein P0 OS=Homo sapiens (Human) OX=9606 GN=RPLP0 PE=1 SV=1
P05386	10	10	164345	198942	137753	39025.3	119514	82188.8	167013	80242.9	RPLP1	60S acidic ribosomal protein P1 OS=Homo sapiens (Human) OX=9606 GN=RPLP1 PE=1 SV=1
P05387	7	7	217681	306018	396808	244515	328052	289811	306835	287460	RPLP2	60S acidic ribosomal protein P2 OS=Homo sapiens (Human) OX=9606 GN=RPLP2 PE=1 SV=1
P04843	10	10	713677	513735	512460	334804	576563	405822	579958	439063	RPN1	Dolichyl-diphosphooligosaccharide--protein glycosyltransferase subunit 1 OS=Homo sapiens (Human) OX=9606 GN=RPN1 PE=1 SV=1
P04844	11	11	93018.4	90605.4	127274	58079.4	81004.4	63615.1	103633	67566.3	RPN2	Dolichyl-diphosphooligosaccharide--protein glycosyltransferase subunit 2 OS=Homo sapiens (Human) OX=9606 GN=RPN2 PE=1 SV=3
P46783	5	5	61210.2	88009.4	77775.2	29735.4	108559	88388.8	75664.9	75561.1	RPS10	40S ribosomal protein S10 OS=Homo sapiens (Human) OX=9606 GN=RPS10 PE=1 SV=1
P25398	5	5	235455	286844	326979	195182	296667	262532	283093	251460	RPS12	40S ribosomal protein S12 OS=Homo sapiens (Human) OX=9606 GN=RPS12 PE=1 SV=3
P62263	3	3	366225	261447	323879	167492	191552	193467	317184	184170	RPS14	40S ribosomal protein S14 OS=Homo sapiens (Human) OX=9606 GN=RPS14 PE=1 SV=3
P62249	10	10	438608	470650	415280	405216	504355	538546	441512	482706	RPS16	40S ribosomal protein S16 OS=Homo sapiens (Human) OX=9606 GN=RPS16 PE=1 SV=2
P62269	3	3	1225209	1128396	868908	445181	821832	755420	1.07417e+06	674144	RPS18	40S ribosomal protein S18 OS=Homo sapiens (Human) OX=9606 GN=RPS18 PE=1 SV=3
P39019	7	7	772105	789549	788342	563872	858929	818063	783332	746955	RPS19	40S ribosomal protein S19 OS=Homo sapiens (Human) OX=9606 GN=RPS19 PE=1 SV=2
P15880	4	4	444432	540264	484828	315384	632790	476677	489841	474950	RPS2	40S ribosomal protein S2 OS=Homo sapiens (Human) OX=9606 GN=RPS2 PE=1 SV=2
P60866	3	3	52536	371981	432773	229123	399940	383260	285763	337441	RPS20	40S ribosomal protein S20 OS=Homo sapiens (Human) OX=9606 GN=RPS20 PE=1 SV=1
P62266	7	7	182987	206111	164318	106006	216279	156805	184472	159697	RPS23	40S ribosomal protein S23 OS=Homo sapiens (Human) OX=9606 GN=RPS23 PE=1 SV=3
P23396	13	13	316869	324714	325657	215818	246910	231104	322413	231277	RPS3	40S ribosomal protein S3 OS=Homo sapiens (Human) OX=9606 GN=RPS3 PE=1 SV=2
P62701	9	9	523152	777434	757944	591633	1.01342e+06	808937	686177	804663	RPS4X	40S ribosomal protein S4, X isoform OS=Homo sapiens (Human) OX=9606 GN=RPS4X PE=1 SV=2
P46782	7	7	105004	123941	164000	103081	157011	135298	130982	131797	RPS5	40S ribosomal protein S5 OS=Homo sapiens (Human) OX=9606 GN=RPS5 PE=1 SV=4
P62081	4	4	123014	148012	141076	98708.5	117454	131023	137367	115728	RPS7	40S ribosomal protein S7 OS=Homo sapiens (Human) OX=9606 GN=RPS7 PE=1 SV=1	Myosin light chain 3
P62241	13	13	149984	214809	243911	159797	181852	173705	202901	171785	RPS8	40S ribosomal protein S8 OS=Homo sapiens (Human) OX=9606 GN=RPS8 PE=1 SV=2
P46781	3	3	857111	675749	483339	273008	535289	536257	672066	448185	RPS9	40S ribosomal protein S9 OS=Homo sapiens (Human) OX=9606 GN=RPS9 PE=1 SV=3
P08865	7	7	318871	379887	366876	355710	418772	393320	355211	389267	RPSA	40S ribosomal protein SA OS=Homo sapiens (Human) OX=9606 GN=RPSA PE=1 SV=4
P10301	9	9	480327	321655	297152	218202	293072	242868	366378	251380	RRAS	Ras-related protein R-Ras OS=Homo sapiens (Human) OX=9606 GN=RRAS PE=1 SV=1
Q15404	10	10	157256	149035	154469	74555.1	171347	135440	153587	127114	RSU1	Ras suppressor protein 1 OS=Homo sapiens (Human) OX=9606 GN=RSU1 PE=1 SV=3
Q9Y3I0	4	4	494362	425051	355682	266707	372145	316826	425032	318559	RTCB	RNA-splicing ligase RtcB homolog OS=Homo sapiens (Human) OX=9606 GN=RTCB PE=1 SV=1
Q9NQC3	6	6	161949	193357	215690	113290	164108	155144	190332	144181	RTN4	Reticulon-4 OS=Homo sapiens (Human) OX=9606 GN=RTN4 PE=1 SV=2
Q9Y224	9	9	109173	114170	107133	62087.7	121219	97650.9	110159	93652.6	RTRAF	RNA transcription, translation and transport factor protein OS=Homo sapiens (Human) OX=9606 GN=RTRAF PE=1 SV=1
Q9Y265	2	2	112918	132586	126554	76034	153592	124073	124019	117900	RUVBL1	RuvB-like 1 OS=Homo sapiens (Human) OX=9606 GN=RUVBL1 PE=1 SV=1
Q92736	69	69	126517	156418	131897	102096	112007	105112	138277	106405	RYR2	Ryanodine receptor 2 OS=Homo sapiens (Human) OX=9606 GN=RYR2 PE=1 SV=3
P23297	34	34	295587	299215	312648	146895	314645	194896	302483	218812	S100A1	Protein S100-A1 OS=Homo sapiens (Human) OX=9606 GN=S100A1 PE=1 SV=2
P60903	2	2	426098	352494	317070	238860	222468	216628	365220	225985	S100A10	Protein S100-A10 OS=Homo sapiens (Human) OX=9606 GN=S100A10 PE=1 SV=2
P31949	7	7	188393	124804	98578.4	83731.7	198674	135270	137259	139225	S100A11	Protein S100-A11 OS=Homo sapiens (Human) OX=9606 GN=S100A11 PE=1 SV=2
P35542	10	10	4.56235e+06	3.60789e+06	3.60279e+06	1192525	3.92258e+06	1.79226e+06	3.92434e+06	2.30246e+06	SAA4	Serum amyloid A-4 protein OS=Homo sapiens (Human) OX=9606 GN=SAA4 PE=1 SV=2
Q9Y512	8	8	1861008	1220956	1.03743e+06	685577	1.05985e+06	899738	1.37313e+06	881721	SAMM50	Sorting and assembly machinery component 50 homolog OS=Homo sapiens (Human) OX=9606 GN=SAMM50 PE=1 SV=3
Q8NBX0	5	5	624397	479973	382317	247840	426079	374144	495562	349354	SCCPDH	Saccharopine dehydrogenase-like oxidoreductase OS=Homo sapiens (Human) OX=9606 GN=SCCPDH PE=1 SV=1	Tropomyosin alpha-1 chain
Q0VDG4	4	4	11530.8	19139.8	22857.8	13544	24753	20777	17842.8	19691.3	SCRN3	Secernin-3 OS=Homo sapiens (Human) OX=9606 GN=SCRN3 PE=1 SV=1
Q9NQ03	2	2	108840	193159	192372	42736.5	98979.5	65815	164790	69177	SCRT2	Transcriptional repressor scratch 2 OS=Homo sapiens (Human) OX=9606 GN=SCRT2 PE=2 SV=3
O00560	2	2	66123.5	52272.5	37112	27898	55617	43168.5	51836	42227.8	SDCBP	Syntenin-1 OS=Homo sapiens (Human) OX=9606 GN=SDCBP PE=1 SV=1
P31040	88	88	1.24905e+06	1.28127e+06	1.2747e+06	763881	1.29484e+06	1.03071e+06	1.26834e+06	1.02981e+06	SDHA	Succinate dehydrogenase [ubiquinone] flavoprotein subunit, mitochondrial OS=Homo sapiens (Human) OX=9606 GN=SDHA PE=1 SV=2
P21912	51	51	1.10331e+06	1.38664e+06	1.46288e+06	761313	1.5945e+06	1.2747e+06	1.31761e+06	1.21017e+06	SDHB	Succinate dehydrogenase [ubiquinone] iron-sulfur subunit, mitochondrial OS=Homo sapiens (Human) OX=9606 GN=SDHB PE=1 SV=3
Q15019	10	10	418014	324475	290370	157286	321782	227294	344286	235454	SEPTIN2	Septin-2 OS=Homo sapiens (Human) OX=9606 GN=SEPTIN2 PE=1 SV=1
P01009	111	111	807945	453294	481044	332733	567568	370440	580761	423580	SERPINA1	Alpha-1-antitrypsin OS=Homo sapiens (Human) OX=9606 GN=SERPINA1 PE=1 SV=3
Q9UK55	2	2	96112	101608	94903.5	39124	129171	67701.5	97541.3	78665.5	SERPINA10	Protein Z-dependent protease inhibitor OS=Homo sapiens (Human) OX=9606 GN=SERPINA10 PE=1 SV=1
P01011	17	17	316613	313079	313434	99101.7	297472	177876	314375	191483	SERPINA3	Alpha-1-antichymotrypsin OS=Homo sapiens (Human) OX=9606 GN=SERPINA3 PE=1 SV=2
P29622	10	10	1.7303e+06	1.30888e+06	1.15363e+06	468331	1.45576e+06	809183	1.3976e+06	911090	SERPINA4	Kallistatin OS=Homo sapiens (Human) OX=9606 GN=SERPINA4 PE=1 SV=3
P05154	5	5	647359	477476	416113	204682	572011	340385	513650	372359	SERPINA5	Plasma serine protease inhibitor OS=Homo sapiens (Human) OX=9606 GN=SERPINA5 PE=1 SV=3	Fibrinogen alpha chain
P01008	2	2	380936	372287	374085	165914	432575	282713	375769	293734	SERPINC1	Antithrombin-III OS=Homo sapiens (Human) OX=9606 GN=SERPINC1 PE=1 SV=1
P05546	5	5	532660	382940	342943	113844	296698	181431	419514	197324	SERPIND1	Heparin cofactor 2 OS=Homo sapiens (Human) OX=9606 GN=SERPIND1 PE=1 SV=3
P07093	146	146	4.0808e+06	3.98514e+06	3.33515e+06	1.16092e+06	3.22077e+06	1.47701e+06	3.80036e+06	1.9529e+06	SERPINE2	Glia-derived nexin OS=Homo sapiens (Human) OX=9606 GN=SERPINE2 PE=1 SV=1
P36955	67	67	657126	518707	508106	242492	554375	342329	561313	379732	SERPINF1	Pigment epithelium-derived factor OS=Homo sapiens (Human) OX=9606 GN=SERPINF1 PE=1 SV=4
P50454	19	19	495551	468306	483069	298752	558138	457417	482309	438102	SERPINH1	Serpin H1 OS=Homo sapiens (Human) OX=9606 GN=SERPINH1 PE=1 SV=2
P23246	5	5	101694	148928	184169	97374.8	137691	113197	144930	116088	SFPQ	Splicing factor, proline- and glutamine-rich OS=Homo sapiens (Human) OX=9606 GN=SFPQ PE=1 SV=2
Q8N474	34	34	3.36649e+06	2.40421e+06	3.01822e+06	689130	1.10233e+06	635939	2.92964e+06	809132	SFRP1	Secreted frizzled-related protein 1 OS=Homo sapiens (Human) OX=9606 GN=SFRP1 PE=1 SV=1
Q16586	2	2	655542	625743	534204	252029	439588	338164	605163	343260	SGCA	Alpha-sarcoglycan OS=Homo sapiens (Human) OX=9606 GN=SGCA PE=1 SV=1
Q92629	5	5	313314	347384	458752	307262	445139	342448	373150	364950	SGCD	Delta-sarcoglycan OS=Homo sapiens (Human) OX=9606 GN=SGCD PE=1 SV=2
Q13326	3	3	230453	176813	201263	166724	234565	175948	202843	192413	SGCG	Gamma-sarcoglycan OS=Homo sapiens (Human) OX=9606 GN=SGCG PE=1 SV=4
Q9NTG7	5	5	518412	633947	806399	510585	765248	617737	652919	631190	SIRT3	NAD-dependent protein deacetylase sirtuin-3, mitochondrial OS=Homo sapiens (Human) OX=9606 GN=SIRT3 PE=1 SV=2
Q02978	60	60	1.3768e+06	1.04836e+06	1.017e+06	579846	1.21763e+06	765224	1.14739e+06	854234	SLC25A11	Mitochondrial 2-oxoglutarate/malate carrier protein OS=Homo sapiens (Human) OX=9606 GN=SLC25A11 PE=1 SV=3
O75746	118	118	428790	423161	476361	229592	526411	346651	442770	367551	SLC25A12	Calcium-binding mitochondrial carrier protein Aralar1 OS=Homo sapiens (Human) OX=9606 GN=SLC25A12 PE=1 SV=2
Q9UJS0	17	17	166807	157089	128311	61937	158800	110797	150736	110511	SLC25A13	Calcium-binding mitochondrial carrier protein Aralar2 OS=Homo sapiens (Human) OX=9606 GN=SLC25A13 PE=1 SV=2
Q00325	133	133	4.01469e+06	3.13493e+06	3.11399e+06	3.24984e+06	3.82659e+06	3.39503e+06	3.4212e+06	3.49049e+06	SLC25A3	Phosphate carrier protein, mitochondrial OS=Homo sapiens (Human) OX=9606 GN=SLC25A3 PE=1 SV=2
P12235	251	251	7.39205e+06	4.43128e+06	5.23219e+06	4.11693e+06	4.82759e+06	3.03273e+06	5.68518e+06	3.99242e+06	SLC25A4	ADP/ATP translocase 1 OS=Homo sapiens (Human) OX=9606 GN=SLC25A4 PE=1 SV=4
P05141	114	114	1.81889e+06	1.44901e+06	1.61097e+06	659373	2.0552e+06	1.09443e+06	1.62629e+06	1.26967e+06	SLC25A5	ADP/ATP translocase 2 OS=Homo sapiens (Human) OX=9606 GN=SLC25A5 PE=1 SV=7
P12236	163	163	615065	449492	411980	201559	536673	325227	492179	354487	SLC25A6	ADP/ATP translocase 3 OS=Homo sapiens (Human) OX=9606 GN=SLC25A6 PE=1 SV=4
P32418	5	5	160201	199012	261378	97161.6	279096	176822	206864	184360	SLC8A1	Sodium/calcium exchanger 1 OS=Homo sapiens (Human) OX=9606 GN=SLC8A1 PE=1 SV=3
O94813	15	15	1.17114e+06	1.00327e+06	811856	218917	533204	348580	995424	366900	SLIT2	Slit homolog 2 protein OS=Homo sapiens (Human) OX=9606 GN=SLIT2 PE=1 SV=1	Decorin
Q14BN4	10	10	738672	604660	617678	230782	462783	387353	653670	360306	SLMAP	Sarcolemmal membrane-associated protein OS=Homo sapiens (Human) OX=9606 GN=SLMAP PE=1 SV=1
Q9H3U7	18	18	923546	732989	863114	348890	1.14334e+06	569162	839883	687129	SMOC2	SPARC-related modular calcium-binding protein 2 OS=Homo sapiens (Human) OX=9606 GN=SMOC2 PE=2 SV=2
Q8NB12	24	24	315282	457677	493386	305243	392197	374249	422115	357230	SMYD1	Histone-lysine N-methyltransferase SMYD1 OS=Homo sapiens (Human) OX=9606 GN=SMYD1 PE=1 SV=1
Q13424	19	19	197454	262824	177387	110737	216233	165983	212555	164318	SNTA1	Alpha-1-syntrophin OS=Homo sapiens (Human) OX=9606 GN=SNTA1 PE=1 SV=1
P04179	23	23	91760.7	127672	307328	41813.7	449297	231513	175587	240874	SOD2	Superoxide dismutase [Mn], mitochondrial OS=Homo sapiens (Human) OX=9606 GN=SOD2 PE=1 SV=3
P08294	6	6	821859	634900	639009	385499	950599	538700	698589	624933	SOD3	Extracellular superoxide dismutase [Cu-Zn] OS=Homo sapiens (Human) OX=9606 GN=SOD3 PE=1 SV=2
Q9BX66	35	35	106540	147894	163253	88058	146653	125233	139229	119981	SORBS1	Sorbin and SH3 domain-containing protein 1 OS=Homo sapiens (Human) OX=9606 GN=SORBS1 PE=1 SV=3
O94875	90	90	388155	498143	560591	261046	430208	386762	482296	359339	SORBS2	Sorbin and SH3 domain-containing protein 2 OS=Homo sapiens (Human) OX=9606 GN=SORBS2 PE=1 SV=3
P35716	2	2	1560011	1225560	1161009	826557	797465	770685	1.31553e+06	798236	SOX11	Transcription factor SOX-11 OS=Homo sapiens (Human) OX=9606 GN=SOX11 PE=1 SV=2
Q9HCB6	14	14	680569	599711	697217	248282	708541	413755	659165	456859	SPON1	Spondin-1 OS=Homo sapiens (Human) OX=9606 GN=SPON1 PE=1 SV=2
Q13103	2	2	1090690	755708	609852	351166	1.01794e+06	653040	818750	674048	SPP2	Secreted phosphoprotein 24 OS=Homo sapiens (Human) OX=9606 GN=SPP2 PE=1 SV=1
Q13813	185	185	224365	295412	345662	172457	303172	237568	288480	237732	SPTAN1	Spectrin alpha chain, non-erythrocytic 1 OS=Homo sapiens (Human) OX=9606 GN=SPTAN1 PE=1 SV=3
P11277	8	8	103533	154451	146794	70397.8	146871	201321	134926	139530	SPTB	Spectrin beta chain, erythrocytic OS=Homo sapiens (Human) OX=9606 GN=SPTB PE=1 SV=5
Q01082	137	137	264391	289905	316751	190198	269329	223493	290349	227674	SPTBN1	Spectrin beta chain, non-erythrocytic 1 OS=Homo sapiens (Human) OX=9606 GN=SPTBN1 PE=1 SV=2
Q86TD4	118	118	345666	563646	559749	469966	643455	542718	489687	552046	SRL	Sarcalumenin OS=Homo sapiens (Human) OX=9606 GN=SRL PE=2 SV=2
P78539	92	92	4527837	4.01507e+06	2.56217e+06	699943	1.15666e+06	1.03423e+06	3.70169e+06	963611	SRPX	Sushi repeat-containing protein SRPX OS=Homo sapiens (Human) OX=9606 GN=SRPX PE=1 SV=1
O60687	11	11	2.13034e+06	1.81679e+06	1.53092e+06	500022	1.38531e+06	889459	1.82601e+06	924932	SRPX2	Sushi repeat-containing protein SRPX2 OS=Homo sapiens (Human) OX=9606 GN=SRPX2 PE=1 SV=1
Q04837	4	4	1.42017e+06	827363	721266	484257	635468	555975	989599	558567	SSBP1	Single-stranded DNA-binding protein, mitochondrial OS=Homo sapiens (Human) OX=9606 GN=SSBP1 PE=1 SV=1
P43307	3	3	351736	242013	245087	159521	339970	228253	279612	242581	SSR1	Translocon-associated protein subunit alpha OS=Homo sapiens (Human) OX=9606 GN=SSR1 PE=1 SV=3
P27105	6	6	314501	287692	274157	166266	336729	281449	292117	261481	STOM	Erythrocyte band 7 integral membrane protein OS=Homo sapiens (Human) OX=9606 GN=STOM PE=1 SV=3
Q9UJZ1	7	7	427323	289153	275113	165821	375375	418503	330530	319900	STOML2	Stomatin-like protein 2, mitochondrial OS=Homo sapiens (Human) OX=9606 GN=STOML2 PE=1 SV=1
O00186	3	3	90461	128853	115521	54481.7	125719	90945	111612	90381.8	STXBP3	Syntaxin-binding protein 3 OS=Homo sapiens (Human) OX=9606 GN=STXBP3 PE=1 SV=2
Q9P2R7	74	74	1.39451e+06	1.26716e+06	1.19662e+06	558346	1.1216e+06	808610	1.2861e+06	829518	SUCLA2	Succinate--CoA ligase [ADP-forming] subunit beta, mitochondrial OS=Homo sapiens (Human) OX=9606 GN=SUCLA2 PE=1 SV=3
P53597	17	17	2.34753e+06	1515146	1.59125e+06	764429	1.41826e+06	828446	1.81797e+06	1.00371e+06	SUCLG1	Succinate--CoA ligase [ADP/GDP-forming] subunit alpha, mitochondrial OS=Homo sapiens (Human) OX=9606 GN=SUCLG1 PE=1 SV=4
Q96I99	53	53	614306	555952	675755	318961	684360	485130	615337	496150	SUCLG2	Succinate--CoA ligase [GDP-forming] subunit beta, mitochondrial OS=Homo sapiens (Human) OX=9606 GN=SUCLG2 PE=1 SV=2
Q8IWU6	3	3	1108647	1.0224e+06	603344	154288	229091	185980	911462	189787	SULF1	Extracellular sulfatase Sulf-1 OS=Homo sapiens (Human) OX=9606 GN=SULF1 PE=1 SV=1
Q4LDE5	7	7	705672	480928	400770	250188	629893	338870	529123	406317	SVEP1	Sushi, von Willebrand factor type A, EGF and pentraxin domain-containing protein 1 OS=Homo sapiens (Human) OX=9606 GN=SVEP1 PE=1 SV=3
O60506	9	9	113569	105562	101602	56411.5	90877.3	73951.5	106911	73746.8	SYNCRIP	Heterogeneous nuclear ribonucleoprotein Q OS=Homo sapiens (Human) OX=9606 GN=SYNCRIP PE=1 SV=2
O15061	19	19	216383	330943	385691	204819	330871	281011	311006	272234	SYNM	Synemin OS=Homo sapiens (Human) OX=9606 GN=SYNM PE=1 SV=2
Q9UMS6	6	6	169885	164126	191817	185115	152004	138650	175276	158590	SYNPO2	Synaptopodin-2 OS=Homo sapiens (Human) OX=9606 GN=SYNPO2 PE=1 SV=2
Q9H987	14	14	603233	601845	706731	281664	492129	358320	637270	377371	SYNPO2L	Synaptopodin 2-like protein OS=Homo sapiens (Human) OX=9606 GN=SYNPO2L PE=2 SV=3
Q01995	8	8	434412	538728	554546	283700	451640	394429	509228	376589	TAGLN	Transgelin OS=Homo sapiens (Human) OX=9606 GN=TAGLN PE=1 SV=4
P37802	16	16	215194	183611	167985	80355.2	161167	129047	188930	123523	TAGLN2	Transgelin-2 OS=Homo sapiens (Human) OX=9606 GN=TAGLN2 PE=1 SV=3
O15273	4	4	134242	70795	62940.2	63295.5	173514	109942	89325.8	115584	TCAP	Telethonin OS=Homo sapiens (Human) OX=9606 GN=TCAP PE=1 SV=1
P17987	8	8	902698	1404279	1.50686e+06	464472	670284	603466	1.27128e+06	579407	TCP1	T-complex protein 1 subunit alpha OS=Homo sapiens (Human) OX=9606 GN=TCP1 PE=1 SV=1
P02787	3	3	436189	577303	552193	264181	389571	308097	521895	320616	TF	Serotransferrin OS=Homo sapiens (Human) OX=9606 GN=TF PE=1 SV=3
Q15582	71	71	303368	230172	280534	98270	192673	116491	271358	135811	TGFBI	Transforming growth factor-beta-induced protein ig-h3 OS=Homo sapiens (Human) OX=9606 GN=TGFBI PE=1 SV=1
P21980	56	56	391084	294219	256352	202019	291128	260452	313885	251200	TGM2	Protein-glutamine gamma-glutamyltransferase 2 OS=Homo sapiens (Human) OX=9606 GN=TGM2 PE=1 SV=2
P49746	3	3	736399	524812	489210	187965	765122	345534	583473	432874	THBS3	Thrombospondin-3 OS=Homo sapiens (Human) OX=9606 GN=THBS3 PE=1 SV=1
P35443	6	6	709818	590664	701807	450566	440232	360978	667430	417259	THBS4	Thrombospondin-4 OS=Homo sapiens (Human) OX=9606 GN=THBS4 PE=1 SV=2
Q6ZMP0	3	3	1.39448e+06	1199997	1.2355e+06	379707	682416	515167	1.27666e+06	525763	THSD4	Thrombospondin type-1 domain-containing protein 4 OS=Homo sapiens (Human) OX=9606 GN=THSD4 PE=2 SV=2
Q9Y5L4	11	11	433911	376062	361400	235918	339426	284140	390458	286495	TIMM13	Mitochondrial import inner membrane translocase subunit Tim13 OS=Homo sapiens (Human) OX=9606 GN=TIMM13 PE=1 SV=1
Q3ZCQ8	4	4	1.35735e+07	13004521	8570691	4.81532e+06	6.89667e+06	7.92791e+06	1.17162e+07	6.54664e+06	TIMM50	Mitochondrial import inner membrane translocase subunit TIM50 OS=Homo sapiens (Human) OX=9606 GN=TIMM50 PE=1 SV=2
P35625	36	36	5.65271e+06	4.24756e+06	3.20553e+06	1.07588e+06	3.48437e+06	1.85295e+06	4.3686e+06	2.13773e+06	TIMP3	Metalloproteinase inhibitor 3 OS=Homo sapiens (Human) OX=9606 GN=TIMP3 PE=1 SV=2
Q9GZM7	16	16	439000	369200	393458	249636	394847	271032	400553	305172	TINAGL1	Tubulointerstitial nephritis antigen-like OS=Homo sapiens (Human) OX=9606 GN=TINAGL1 PE=1 SV=1
Q9Y490	40	40	227521	242673	261687	130759	226361	184655	243960	180592	TLN1	Talin-1 OS=Homo sapiens (Human) OX=9606 GN=TLN1 PE=1 SV=3
Q9Y4G6	31	31	113336	146057	155391	73441.1	133433	111150	138262	106008	TLN2	Talin-2 OS=Homo sapiens (Human) OX=9606 GN=TLN2 PE=1 SV=4
O76062	12	12	5207.08	533393	1.00261e+06	134687	1.31272e+06	1.38594e+06	513738	944450	TM7SF2	Delta(14)-sterol reductase TM7SF2 OS=Homo sapiens (Human) OX=9606 GN=TM7SF2 PE=1 SV=3
P49755	6	6	285595	331351	421174	204752	327355	236633	346040	256247	TMED10	Transmembrane emp24 domain-containing protein 10 OS=Homo sapiens (Human) OX=9606 GN=TMED10 PE=1 SV=2
Q96AN5	5	5	325914	243278	262329	166612	241821	193809	277174	200747	TMEM143	Transmembrane protein 143 OS=Homo sapiens (Human) OX=9606 GN=TMEM143 PE=2 SV=1
P28289	36	36	137167	158466	181748	113957	192851	142222	159127	149677	TMOD1	Tropomodulin-1 OS=Homo sapiens (Human) OX=9606 GN=TMOD1 PE=1 SV=1
P24821	8	8	210177	155728	177814	142614	154213	123197	181240	140008	TNC	Tenascin OS=Homo sapiens (Human) OX=9606 GN=TNC PE=1 SV=3
P63316	321	321	80611.2	79024.2	114281	57917.7	127962	76939.6	91305.5	87606.3	TNNC1	Troponin C, slow skeletal and cardiac muscles OS=Homo sapiens (Human) OX=9606 GN=TNNC1 PE=1 SV=1
P19429	103	103	1.52585e+06	1.18736e+06	1.11184e+06	892825	924493	892785	1.27501e+06	903367	TNNI3	Troponin I, cardiac muscle OS=Homo sapiens (Human) OX=9606 GN=TNNI3 PE=1 SV=3	Pleiotrophin
P45379	237	237	110810	184359	343358	116323	331978	228998	212842	225767	TNNT2	Troponin T, cardiac muscle OS=Homo sapiens (Human) OX=9606 GN=TNNT2 PE=1 SV=3
O94826	8	8	143869	185220	197250	110548	244181	162272	175446	172333	TOMM70	Mitochondrial import receptor subunit TOM70 OS=Homo sapiens (Human) OX=9606 GN=TOMM70 PE=1 SV=1
P60174	118	118	500356	455656	385225	147079	570418	381619	447079	366372	TPI1	Triosephosphate isomerase OS=Homo sapiens (Human) OX=9606 GN=TPI1 PE=1 SV=3
P09493	481	481	463395	744497	1.22927e+06	1.62776e+06	1.59972e+06	1.57312e+06	812388	1.6002e+06	TPM1	Tropomyosin alpha-1 chain OS=Homo sapiens (Human) OX=9606 GN=TPM1 PE=1 SV=2
P07951	258	258	56078.6	211707	329148	205775	328777	302930	198978	279160	TPM2	Tropomyosin beta chain OS=Homo sapiens (Human) OX=9606 GN=TPM2 PE=1 SV=1
P06753	208	208	208624	190690	265965	249250	232639	203193	221760	228361	TPM3	Tropomyosin alpha-3 chain OS=Homo sapiens (Human) OX=9606 GN=TPM3 PE=1 SV=2
P67936	154	154	131478	135108	160570	79689.6	201319	119936	142385	133648	TPM4	Tropomyosin alpha-4 chain OS=Homo sapiens (Human) OX=9606 GN=TPM4 PE=1 SV=3
O14773	17	17	1498011	1.13677e+06	1.11308e+06	682745	845319	817457	1.24929e+06	781840	TPP1	Tripeptidyl-peptidase 1 OS=Homo sapiens (Human) OX=9606 GN=TPP1 PE=1 SV=2
Q12931	9	9	1.58363e+06	898422	793930	419294	591426	456364	1.09199e+06	489028	TRAP1	Heat shock protein 75 kDa, mitochondrial OS=Homo sapiens (Human) OX=9606 GN=TRAP1 PE=1 SV=3
Q16762	7	7	321140	283381	284560	98611	185882	158235	296360	147576	TST	Thiosulfate sulfurtransferase OS=Homo sapiens (Human) OX=9606 GN=TST PE=1 SV=4
Q8WZ42	4275	4275	394859	478774	560459	422422	466839	415764	478031	435008	TTN	Titin OS=Homo sapiens (Human) OX=9606 GN=TTN PE=1 SV=4
P02766	1453	1453	1.16326e+07	1.34652e+07	9.22546e+06	2.15966e+06	8.57291e+06	6.10975e+06	1.14411e+07	5.61411e+06	TTR	Transthyretin OS=Homo sapiens (Human) OX=9606 GN=TTR PE=1 SV=1
P68366	131	131	710816	415208	382392	403638	273782	315898	502805	331106	TUBA4A	Tubulin alpha-4A chain OS=Homo sapiens (Human) OX=9606 GN=TUBA4A PE=1 SV=1
Q9NY65	89	89	272182	406012	427534	318163	464797	389947	368576	390969	TUBA8	Tubulin alpha-8 chain OS=Homo sapiens (Human) OX=9606 GN=TUBA8 PE=1 SV=1
P07437	143	143	119661	223958	252715	101770	282978	229589	198778	204779	TUBB	Tubulin beta chain OS=Homo sapiens (Human) OX=9606 GN=TUBB PE=1 SV=2
Q13509	99	99	207893	193057	198800	111294	193896	152044	199916	152411	TUBB3	Tubulin beta-3 chain OS=Homo sapiens (Human) OX=9606 GN=TUBB3 PE=1 SV=2
P68371	131	131	211506	321884	373128	160452	408352	332472	302173	300426	TUBB4B	Tubulin beta-4B chain OS=Homo sapiens (Human) OX=9606 GN=TUBB4B PE=1 SV=1
Q9BUF5	37	37	118534	115296	156899	77820	80425.5	85141	130243	81128.8	TUBB6	Tubulin beta-6 chain OS=Homo sapiens (Human) OX=9606 GN=TUBB6 PE=1 SV=1
P49411	86	86	1.60925e+06	1.08721e+06	1.03134e+06	629607	1.08775e+06	786079	1.2426e+06	834479	TUFM	Elongation factor Tu, mitochondrial OS=Homo sapiens (Human) OX=9606 GN=TUFM PE=1 SV=2
P10599	11	11	128609	143399	207791	117581	177667	144135	159933	146461	TXN	Thioredoxin OS=Homo sapiens (Human) OX=9606 GN=TXN PE=1 SV=3
Q16851	15	15	966096	856256	752002	497864	691351	595540	858118	594919	UGP2	UTP--glucose-1-phosphate uridylyltransferase OS=Homo sapiens (Human) OX=9606 GN=UGP2 PE=1 SV=5
O14957	12	12	180593	248969	243468	83665.8	425350	238851	224343	249289	UQCR11	Cytochrome b-c1 complex subunit 10 OS=Homo sapiens (Human) OX=9606 GN=UQCR11 PE=1 SV=1
P14927	47	47	2.70721e+06	1.83209e+06	1.7836e+06	1.38813e+06	2.47048e+06	1.92763e+06	2.10763e+06	1.92875e+06	UQCRB	Cytochrome b-c1 complex subunit 7 OS=Homo sapiens (Human) OX=9606 GN=UQCRB PE=1 SV=2
P31930	157	157	2.0346e+06	1.78521e+06	1.82657e+06	1.79523e+06	1.8734e+06	1.80244e+06	1.88212e+06	1.82369e+06	UQCRC1	Cytochrome b-c1 complex subunit 1, mitochondrial OS=Homo sapiens (Human) OX=9606 GN=UQCRC1 PE=1 SV=3
P22695	162	162	3.58968e+06	2.54694e+06	2.58945e+06	2.19483e+06	2.96834e+06	2.68959e+06	2.90869e+06	2.61759e+06	UQCRC2	Cytochrome b-c1 complex subunit 2, mitochondrial OS=Homo sapiens (Human) OX=9606 GN=UQCRC2 PE=1 SV=3
P47985	56	56	194910	136445	168441	99357.2	100771	95167.5	166598	98431.9	UQCRFS1	Cytochrome b-c1 complex subunit Rieske, mitochondrial OS=Homo sapiens (Human) OX=9606 GN=UQCRFS1 PE=1 SV=2
P07919	12	12	439033	274255	265906	284334	236055	257354	326398	259248	UQCRH	Cytochrome b-c1 complex subunit 6, mitochondrial OS=Homo sapiens (Human) OX=9606 GN=UQCRH PE=1 SV=2
O14949	20	20	4.20216e+06	3.35789e+06	3.34845e+06	2.29541e+06	3.6412e+06	3.08526e+06	3.63617e+06	3.00729e+06	UQCRQ	Cytochrome b-c1 complex subunit 8 OS=Homo sapiens (Human) OX=9606 GN=UQCRQ PE=1 SV=4
O60763	2	2	108358	164062	209976	94306.5	132368	118892	160798	115189	USO1	General vesicular transport factor p115 OS=Homo sapiens (Human) OX=9606 GN=USO1 PE=1 SV=2
P54578	5	5	403694	324981	232254	171940	342412	269262	320310	261205	USP14	Ubiquitin carboxyl-terminal hydrolase 14 OS=Homo sapiens (Human) OX=9606 GN=USP14 PE=1 SV=3
P45974	3	3	22689.5	37982	46253.5	22105	45340.5	36866.5	35641.7	34770.7	USP5	Ubiquitin carboxyl-terminal hydrolase 5 OS=Homo sapiens (Human) OX=9606 GN=USP5 PE=1 SV=2
O95292	3	3	66737.3	579779	738133	283814	597925	404593	461550	428777	VAPB	Vesicle-associated membrane protein-associated protein B/C OS=Homo sapiens (Human) OX=9606 GN=VAPB PE=1 SV=3
Q99536	3	3	520604	453629	415347	239187	448321	347851	463193	345120	VAT1	Synaptic vesicle membrane protein VAT-1 homolog OS=Homo sapiens (Human) OX=9606 GN=VAT1 PE=1 SV=2
P13611	42	42	6.50087e+06	4.97897e+06	4.47757e+06	936526	3.59654e+06	1.85747e+06	5.31914e+06	2.13018e+06	VCAN	Versican core protein OS=Homo sapiens (Human) OX=9606 GN=VCAN PE=1 SV=3	Immunoglobulin heavy constant gamma 1
P18206	207	207	460330	497759	617453	397625	447642	406049	525180	417106	VCL	Vinculin OS=Homo sapiens (Human) OX=9606 GN=VCL PE=1 SV=4
P55072	49	49	267310	309908	344055	201539	353018	252973	307091	269177	VCP	Transitional endoplasmic reticulum ATPase OS=Homo sapiens (Human) OX=9606 GN=VCP PE=1 SV=4
P21796	181	181	2.70664e+06	1.69722e+06	1.72479e+06	1.23304e+06	1.59655e+06	1.62746e+06	2.04288e+06	1.48568e+06	VDAC1	Voltage-dependent anion-selective channel protein 1 OS=Homo sapiens (Human) OX=9606 GN=VDAC1 PE=1 SV=2
P45880	125	125	1.86644e+06	1.41027e+06	1.55355e+06	1.1046e+06	1.51603e+06	1.56089e+06	1.61009e+06	1.39384e+06	VDAC2	Voltage-dependent anion-selective channel protein 2 OS=Homo sapiens (Human) OX=9606 GN=VDAC2 PE=1 SV=2
Q9Y277	97	97	1.64751e+06	1.20724e+06	1.2679e+06	781424	995554	956648	1.37422e+06	911209	VDAC3	Voltage-dependent anion-selective channel protein 3 OS=Homo sapiens (Human) OX=9606 GN=VDAC3 PE=1 SV=1
P08670	214	214	305044	318509	366021	223944	383007	317856	329858	308269	VIM	Vimentin OS=Homo sapiens (Human) OX=9606 GN=VIM PE=1 SV=4
Q96QK1	3	3	43262	42115.7	41441.3	21125.7	44469.3	35928.7	42273	33841.2	VPS35	Vacuolar protein sorting-associated protein 35 OS=Homo sapiens (Human) OX=9606 GN=VPS35 PE=1 SV=2
P04004	223	223	1.87728e+07	1.52906e+07	1.08736e+07	4.74777e+06	1.39899e+07	9.78346e+06	1.4979e+07	9.50705e+06	VTN	Vitronectin OS=Homo sapiens (Human) OX=9606 GN=VTN PE=1 SV=1
P04275	16	16	445192	324901	297895	111694	312505	167533	355996	197244	VWF	von Willebrand factor OS=Homo sapiens (Human) OX=9606 GN=VWF PE=1 SV=4
O75083	13	13	305518	486158	562501	216390	448893	370050	451392	345111	WDR1	WD repeat-containing protein 1 OS=Homo sapiens (Human) OX=9606 GN=WDR1 PE=1 SV=4
O96014	3	3	530522	464099	422932	130527	234582	158257	472518	174455	WNT11	Protein Wnt-11 OS=Homo sapiens (Human) OX=9606 GN=WNT11 PE=1 SV=2
Q702N8	11	11	277924	290697	323076	207586	262386	239249	297232	236407	XIRP1	Xin actin-binding repeat-containing protein 1 OS=Homo sapiens (Human) OX=9606 GN=XIRP1 PE=1 SV=1
O14980	2	2	177822	181550	157903	121178	179248	166962	172425	155796	XPO1	Exportin-1 OS=Homo sapiens (Human) OX=9606 GN=XPO1 PE=1 SV=1
P31946	38	38	115229	285373	370993	342281	292343	299202	257198	311275	YWHAB	14-3-3 protein beta/alpha OS=Homo sapiens (Human) OX=9606 GN=YWHAB PE=1 SV=3
P62258	82	82	125896	249641	340120	134691	303523	257698	238552	231971	YWHAE	14-3-3 protein epsilon OS=Homo sapiens (Human) OX=9606 GN=YWHAE PE=1 SV=1
P61981	52	52	208441	415321	546167	244513	384473	329784	389976	319590	YWHAG	14-3-3 protein gamma OS=Homo sapiens (Human) OX=9606 GN=YWHAG PE=1 SV=2
Q04917	32	32	50883.5	91049.5	129847	41315	62480.5	43688	90593.3	49161.2	YWHAH	14-3-3 protein eta OS=Homo sapiens (Human) OX=9606 GN=YWHAH PE=1 SV=4
P27348	33	33	238470	177120	324491	195918	164968	168393	246694	176426	YWHAQ	14-3-3 protein theta OS=Homo sapiens (Human) OX=9606 GN=YWHAQ PE=1 SV=1
P63104	53	53	337734	338024	390953	235979	349920	281187	355570	289029	YWHAZ	14-3-3 protein zeta/delta OS=Homo sapiens (Human) OX=9606 GN=YWHAZ PE=1 SV=1
